# Supplementary material for: Perilipin 2–positive mononuclear phagocytes accumulate in the diabetic retina and promote PPARγ-dependent vasodegeneration
Source: J Clin Invest. 2023 Oct 2;133(19):e161348. doi: 10.1172/JCI161348 (PMC10702478; doi:10.1172/JCI161348)
Supplement: Supplemental table 1 [file jci-133-161348-s256.xlsx]

## Sheet: Feuil1
	CTL 1	Patient 1	Patient 2	Patient 3	Patient 4
Age	70	83	74	84	78
Sex	M	F	F	F	M
Ocular cooling (h)	4	7	6	Not reported	Not reported
Cause of death	Nonfluent aphasia and dementia	Accute respiratory failure	Acute Hypoxemic Respiratory Failure, Epistaxis with aspiration	Sepsis	Acute on chronic diastolic CHF
Dyslipidemia	Not reported	Yes	Yes	Not reported	Not reported
Diabetes	Not reported	T2DM	T1D	T1D	Yes (no information on wether T1DM or T2DM)
Known history of nephropathy	Not reported	Yes	Yes	Yes	Not reported
History of retinopathy	Not reported	Left eye affected	Yes	Yes	Not reported
Sign of DR at post-mortem immunofluoresence analysis	No	NPDR	PDR (Only central retina with NPDR feature has been analyzed in this study)	NPDR	NPDR
Detection of PLIN2-postive MPs	No	Yes	Yes	Yes	Yes
Mean count of MPs per microaneurism (n ± SD)	No microaneurism	9.28 (± 7.11)	10.25 (± 8.18)	12.00 (± 4.97)	8.60 (± 4.28)
Detection of PLIN2-postive MPs	No	Yes	Yes	Yes	Yes
PLIN2-postive MPs in microaneurism area % (± SD)	No microaneurism	21.86 (± 15.08)	25.83 (± 21.15)	19.27 (± 18.89)	10.7 (± 14.70)
