# Supplementary material for: Perilipin 2–positive mononuclear phagocytes accumulate in the diabetic retina and promote PPARγ-dependent vasodegeneration
Source: J Clin Invest. 2023 Oct 2;133(19):e161348. doi: 10.1172/JCI161348 (PMC10702478; doi:10.1172/JCI161348)
Supplement: Supplemental table 10 [file jci-133-161348-s257.xlsx]

## Sheet: Feuil1
Target gene	Forward sequence	Reverse sequence
PLIN2	GCCTGTAAGGGGCTAGACAG	TCGTCACAGCATCTTTTGCC
PDK4	CCTGTGAGACTCGCCAACA	CCACCAAATCCATCAGGCTCT
ACADVL	CATACCCGTCCGTGCTCAA	GTCATTCTTGGCGGGATCGT
ANGPTL4	CTCTCCGTACCCTTCTCCACT	AAACCACCAGCCTCCAGAGAG
CXCL8	AGGAAGAAACCACCGGAAGG	GGCAAAACTGCACCTTCACAC
CCL2	GCTATAGAAGAATCACCAGCAGCAA	TGGAATCCTGAACCCACTTCTG
RPS26 (housekeeping gene)	TCGATGCCTATGTGCTTCCC	CAGCACCCGCAGGTCTAAAT
RPL37A (housekeeping gene)	ATCTGGCACTGTGGTTCCTG	GACTTTACCGTGACAGCGGA
