# Supplementary material for: Perilipin 2–positive mononuclear phagocytes accumulate in the diabetic retina and promote PPARγ-dependent vasodegeneration
Source: J Clin Invest. 2023 Oct 2;133(19):e161348. doi: 10.1172/JCI161348 (PMC10702478; doi:10.1172/JCI161348)
Supplement: Supplemental table 2 [file jci-133-161348-s258.xlsx]

## Sheet: Total
Intracellular FA chains composition of monocytes treated with BSA-only or PA.
Expressed as Log10(percentage a of total FA chains)
Saturated free fatty acid SFA, monounsaturated FA (MUFA), polyunsaturated FA (PUFA), dimethylacetamide (DMA) and Omega -3 and -6 (n-3 and n-6)
	BSA-Only 1	BSA-Only 2	BSA-Only 3	Mean	SD		PA 1	PA 2	PA 3	Mean	SD
12:0	0.22	0.32	0.23	0.256667	0.0550757		0.14	0.2	0.17	0.17	0.03
14:0	0.23	0.36	0.16	0.25	0.101489		0.3	0.26	0.13	0.23	0.0888819
15:0	0.23	0.23	0.17	0.21	0.034641		0.23	0.1	0.15	0.16	0.0655744
dma16:0	2.91	2.49	2.6	2.66667	0.217792		2.4	2.53	2.41	2.44667	0.0723418
16:0	13.77	14.85	15.61	14.7433	0.924626		47.58	48.02	48.03	47.8767	0.25697
16:1n-9	0.57	0.54	0.38	0.496667	0.102144		0.16	0.16	0.14	0.153333	0.011547
16:1n-7	0.33	0.68	0.64	0.55	0.191572		1.16	1.19	1.18	1.17667	0.0152753
17:0	0.26	0.34	0.38	0.326667	0.061101		0.18	0.15	0.15	0.16	0.0173205
dma18:0	4.76	4.7	4.17	4.54333	0.324705		2.69	2.64	2.7	2.67667	0.0321455
dma18:1n-9	0.81	0.87	0.69	0.79	0.0916515		0.47	0.46	0.46	0.463333	0.0057735
dma18:1n-7	0.27	0.3	0.23	0.266667	0.0351188		0.14	0.14	0.15	0.143333	0.0057735
18:0	23.88	24.91	27.4	25.3967	1.80976		14.09	14.08	14.09	14.0867	0.0057735
18:1t	0.25	0.3	0.27	0.273333	0.0251661		0.11	0.11	0.11	0.11	0
18:1n-9	13.41	12.6	11.99	12.6667	0.712344		7.33	7.2	7.25	7.26	0.0655744
18:1n-7	1.57	1.48	1.64	1.56333	0.0802081		0.84	0.84	0.85	0.843333	0.0057735
18:2n-6	5.22	5.02	5.49	5.24333	0.235867		3.09	3	3.07	3.05333	0.0472582
20:0	0.51	0.64	0.65	0.6	0.0781025		0.31	0.3	0.29	0.3	0.01
20:1n-9	0.56	0.6	0.41	0.523333	0.100167		0.34	0.34	0.36	0.346667	0.011547
20:2n-6	0.33	0.31	0.3	0.313333	0.0152753		0.2	0.21	0.21	0.206667	0.0057735
20:3n-9	0.39	0.55	1.09	0.676667	0.366788		0.21	0.22	0.21	0.213333	0.0057735
22:0	0.59	0.7	0.56	0.616667	0.0737111		0.37	0.37	0.36	0.366667	0.0057735
20:3n-6	1.6	1.47	1.39	1.48667	0.105987		0.92	0.9	0.9	0.906667	0.011547
22:1n-9	0.92	1.42	0.78	1.04	0.336452		0.45	0.47	0.47	0.463333	0.011547
20:4n-6	17.2	15.58	14.73	15.8367	1.25484		10.83	10.64	10.75	10.74	0.0953939
20:5n-3	0.27	0.28	0.24	0.263333	0.0208167		0.18	0.18	0.18	0.18	3.39935e-17
24:0	0.67	0.73	0.63	0.676667	0.0503322		0.38	0.4	0.38	0.386667	0.011547
24:1n-9	0.67	0.63	0.59	0.63	0.04		0.36	0.37	0.37	0.366667	0.0057735
22:4n-6	2.17	2.02	1.89	2.02667	0.140119		1.3	1.3	1.27	1.29	0.0173205
22:5n-6	0.37	0.34	0.32	0.343333	0.0251661		0.19	0.19	0.2	0.193333	0.0057735
22:5n-3	2.48	2.32	2.11	2.30333	0.185562		1.5	1.5	1.49	1.49667	0.0057735
22:6n-3	2.6	2.43	2.25	2.42667	0.175024		1.54	1.52	1.52	1.52667	0.011547
Total SFA	40.36	43.08	45.79	43.0767	2.715		63.58	63.88	63.75	63.7367	0.150444
Total MUFA	18.28	18.25	16.7	17.7433	0.903678		10.75	10.68	10.73	10.72	0.0360555
Total PUFA	32.63	30.32	29.81	30.92	1.5027		19.96	19.66	19.8	19.8067	0.150111
Total DMA	8.75	8.36	7.69	8.26667	0.536128		5.7	5.77	5.72	5.73	0.0360555
Total n-6	26.89	24.74	24.12	25.25	1.45372		16.53	16.24	16.4	16.39	0.145258
Somme n-3	5.35	5.03	4.6	4.99333	0.376342		3.22	3.2	3.19	3.20333	0.0152753
n-6/n-3	5.02617	4.91849	5.24348	5.05674	0.165548		5.13354	5.075	5.14107	5.11655	0.036167

## Sheet: % of Total (minus PA)
Intracellular FA chain composition of monocytes treated with BSA-only or PA.
Expressed as Log10(percentagege a of total FA chains (Minus PA))
Saturated free fatty acid SFA, monounsaturated FA (MUFA), polyunsaturated FA (PUFA), dimethylacetamide (DMA) and Omega -3 and -6 (n-3 and n-6)
	BSA-Only 1	BSA-Only 2	BSA-Only 3	Mean			PA 1	PA 2	PA 3	Mean
12:0	-0.593336	-0.425086	-0.564512	-0.521393			-0.573286	-0.414723	-0.485304	-0.486528
14:0	-0.574031	-0.373933	-0.72212	-0.532822			-0.242293	-0.300779	-0.601809	-0.355249
15:0	-0.574031	-0.568508	-0.695791	-0.608543			-0.357686	-0.715753	-0.539661	-0.512857
dma16:0	0.528134	0.465964	0.488734	0.495206			0.660797	0.687368	0.666264	0.671598
16:1n-9	-0.179884	-0.197842	-0.346456	-0.234697			-0.515294	-0.511633	-0.569625	-0.53134
16:1n-7	-0.417245	-0.0977267	-0.12006	-0.1904			0.345044	0.359794	0.356129	0.353677
17:0	-0.520786	-0.398757	-0.346456	-0.416657			-0.464142	-0.539661	-0.539661	-0.512857
dma18:0	0.741848	0.741862	0.693897	0.726612			0.710338	0.705851	0.715611	0.710618
dma18:1n-9	-0.0272741	0.0092836	-0.0873904	-0.0331352			-0.0473163	-0.0529949	-0.0529949	-0.0510831
dma18:1n-7	-0.504395	-0.453114	-0.564512	-0.504794			-0.573286	-0.569625	-0.539661	-0.560629
18:0	1.44228	1.46614	1.51151	1.47401			1.4295	1.43285	1.43316	1.43183
18:1t	-0.537819	-0.453114	-0.494876	-0.49407			-0.678021	-0.67436	-0.67436	-0.675584
18:1n-9	1.19167	1.17013	1.15258	1.1719			1.14569	1.14158	1.14459	1.14396
18:1n-7	0.260141	0.240026	0.288604	0.263289			0.204865	0.208527	0.213666	0.209023
18:2n-6	0.781911	0.770468	0.813333	0.788845			0.770544	0.761369	0.771386	0.767798
20:0	-0.228189	-0.124056	-0.113326	-0.152611			-0.228052	-0.238631	-0.253355	-0.239855
20:1n-9	-0.187571	-0.152084	-0.313456	-0.211984			-0.187935	-0.184274	-0.15945	-0.177065
20:2n-6	-0.417245	-0.438874	-0.449118	-0.434756			-0.418384	-0.393533	-0.393533	-0.401706
20:3n-9	-0.344694	-0.189873	0.111187	-0.100388			-0.397195	-0.37333	-0.393533	-0.387918
22:0	-0.164907	-0.0851376	-0.178051	-0.140712			-0.151212	-0.147551	-0.15945	-0.152705
20:3n-6	0.268361	0.237082	0.216775	0.241451			0.244374	0.23849	0.23849	0.240471
22:1n-9	0.0280287	0.222053	-0.0341449	0.086271			-0.0662016	-0.0436549	-0.0436549	-0.0510831
20:4n-6	1.29977	1.26233	1.24196	1.2689			1.31521	1.31119	1.31566	1.31403
20:5n-3	-0.504395	-0.483078	-0.546028	-0.510256			-0.464142	-0.46048	-0.46048	-0.461704
24:0	-0.109684	-0.0669128	-0.126899	-0.100388			-0.139631	-0.113693	-0.135969	-0.12964
24:1n-9	-0.109684	-0.130895	-0.155388	-0.131422			-0.163112	-0.147551	-0.147551	-0.152705
22:4n-6	0.400701	0.375116	0.350222	0.37602			0.394529	0.398191	0.388051	0.393613
22:5n-6	-0.367557	-0.398757	-0.42109	-0.395046			-0.440661	-0.436999	-0.414723	-0.43067
22:5n-3	0.458693	0.435252	0.398043	0.431594			0.456677	0.460339	0.457434	0.458148
22:6n-3	0.479214	0.455371	0.425943	0.454248			0.468107	0.466091	0.466091	0.466768
Total SFA	1.48896	1.52048	1.55348	1.52154			1.48471	1.48455	1.4807	1.48333
Total MUFA	1.32622	1.33103	1.29648	1.31827			1.31199	1.31282	1.31485	1.31322
Total PUFA	1.57786	1.55149	1.54812	1.55948			1.58075	1.57783	1.58091	1.57983
Total DMA	1.00625	0.991971	0.959687	0.986568			1.03646	1.04542	1.04164	1.04118
Total n-6	1.49383	1.46316	1.45614	1.4715			1.49886	1.49483	1.49909	1.4976
Somme n-3	0.792595	0.771332	0.736518	0.767628			0.788442	0.789397	0.788038	0.788626
n-6/n-3	0.765478	0.761596	0.79338	0.773109			0.991003	0.989683	0.9953	0.992
