# Supplementary material for: Perilipin 2–positive mononuclear phagocytes accumulate in the diabetic retina and promote PPARγ-dependent vasodegeneration
Source: J Clin Invest. 2023 Oct 2;133(19):e161348. doi: 10.1172/JCI161348 (PMC10702478; doi:10.1172/JCI161348)
Supplement: Supplemental table 3 [file jci-133-161348-s259.xlsx]

## Sheet: table TPM and FC by PA@18H
List of statisticallly differentially expressed transcript between monocytes treated for 18H with PA or BSA alone
TPM: Transcript Per Million; Mean BSA: Mean value of 3 independant of BSA only Mo; Mean PA: : Mean value of 3 independant PA- Mo
"FC+4" transcript with a fold change >4; "FC+2" transcript with FC between 2 and 4;
"-2< FC <2" transcript with FC between -2 and 2
"FC-2" transcript with FC between -2 and -4; "FC-2" transcript with FC <-4
identifier	symbol	description	Mean BSA (TPM)	Mean PA (TPM)	log2FoldChange	padj	FC_classification
ENSG00000004799	PDK4	pyruvate dehydrogenase kinase 4 [Source:HGNC Symbol;Acc:HGNC:8812]	0.323847	62.531	7.27	5.09e-229	FC+4
ENSG00000175445	LPL	lipoprotein lipase [Source:HGNC Symbol;Acc:HGNC:6677]	1.15024	167.9	7.07	0	FC+4
ENSG00000101892	ATP1B4	ATPase Na+/K+ transporting family member beta 4 [Source:HGNC Symbol;Acc:HGNC:808]	0.0282403	6.41501	6.14	9.9e-47	FC+4
ENSG00000181634	TNFSF15	TNF superfamily member 15 [Source:HGNC Symbol;Acc:HGNC:11931]	3.11378	207.342	5.96	0	FC+4
ENSG00000118785	SPP1	secreted phosphoprotein 1 [Source:HGNC Symbol;Acc:HGNC:11255]	6.20143	371.762	5.86	0	FC+4
ENSG00000166923	GREM1	gremlin 1, DAN family BMP antagonist [Source:HGNC Symbol;Acc:HGNC:2001]	0.0147932	1.64572	5.57	1.47e-41	FC+4
ENSG00000157150	TIMP4	TIMP metallopeptidase inhibitor 4 [Source:HGNC Symbol;Acc:HGNC:11823]	0.0788267	10.8273	5.44	2.49e-34	FC+4
ENSG00000007350	TKTL1	transketolase like 1 [Source:HGNC Symbol;Acc:HGNC:11835]	0.0707643	5.76401	5.27	4.19e-38	FC+4
ENSG00000122641	INHBA	inhibin subunit beta A [Source:HGNC Symbol;Acc:HGNC:6066]	5.55919	229.899	5.27	1.17e-286	FC+4
ENSG00000270069	MIR222HG	miR222/221 cluster host gene [Source:HGNC Symbol;Acc:HGNC:49555]	0.777069	28.4929	5	4.79e-117	FC+4
ENSG00000103855	CD276	CD276 molecule [Source:HGNC Symbol;Acc:HGNC:19137]	1.86733	60.3737	4.96	0	FC+4
ENSG00000136158	SPRY2	sprouty RTK signaling antagonist 2 [Source:HGNC Symbol;Acc:HGNC:11270]	0.739973	25.5243	4.92	6.37e-117	FC+4
ENSG00000172927	MYEOV	myeloma overexpressed [Source:HGNC Symbol;Acc:HGNC:7563]	0.184674	7.61224	4.89	2.61e-51	FC+4
ENSG00000164400	CSF2	colony stimulating factor 2 [Source:HGNC Symbol;Acc:HGNC:2434]	0.32586	19.6414	4.87	2.46e-31	FC+4
ENSG00000113070	HBEGF	heparin binding EGF like growth factor [Source:HGNC Symbol;Acc:HGNC:3059]	2.34809	69.857	4.81	2.01e-285	FC+4
ENSG00000172738	TMEM217	transmembrane protein 217 [Source:HGNC Symbol;Acc:HGNC:21238]	0.677831	21.5218	4.77	2.07e-97	FC+4
ENSG00000100505	TRIM9	tripartite motif containing 9 [Source:HGNC Symbol;Acc:HGNC:16288]	0.0721433	2.71119	4.72	1.05e-44	FC+4
ENSG00000164949	GEM	GTP binding protein overexpressed in skeletal muscle [Source:HGNC Symbol;Acc:HGNC:4234]	2.37359	61.3293	4.61	1.92e-240	FC+4
ENSG00000263050	AC090617.5	novel transcript	0.990914	38.3201	4.59	6.03e-33	FC+4
ENSG00000243742	RPLP0P2	ribosomal protein lateral stalk subunit P0 pseudogene 2 [Source:HGNC Symbol;Acc:HGNC:17960]	0.490896	11.8098	4.37	1.63e-77	FC+4
ENSG00000174939	ASPHD1	aspartate beta-hydroxylase domain containing 1 [Source:HGNC Symbol;Acc:HGNC:27380]	0.407846	10.8366	4.36	2.53e-46	FC+4
ENSG00000228705	LINC00659	long intergenic non-protein coding RNA 659 [Source:HGNC Symbol;Acc:HGNC:44316]	0	9.49272	4.35	3.17e-15	FC+4
ENSG00000110092	CCND1	cyclin D1 [Source:HGNC Symbol;Acc:HGNC:1582]	0.829447	17.3849	4.27	1.86e-132	FC+4
ENSG00000002587	HS3ST1	heparan sulfate-glucosamine 3-sulfotransferase 1 [Source:HGNC Symbol;Acc:HGNC:5194]	0.48264	9.85526	4.24	1.72e-125	FC+4
ENSG00000101187	SLCO4A1	solute carrier organic anion transporter family member 4A1 [Source:HGNC Symbol;Acc:HGNC:10953]	3.93237	76.4629	4.24	0	FC+4
ENSG00000213694	S1PR3	sphingosine-1-phosphate receptor 3 [Source:HGNC Symbol;Acc:HGNC:3167]	0.469545	9.41057	4.24	9.02e-167	FC+4
ENSG00000136689	IL1RN	interleukin 1 receptor antagonist [Source:HGNC Symbol;Acc:HGNC:6000]	98.136	1829.98	4.2	0	FC+4
ENSG00000099625	CBARP	CACN subunit beta associated regulatory protein [Source:HGNC Symbol;Acc:HGNC:28617]	0.507483	10.3554	4.18	3.47e-81	FC+4
ENSG00000130203	APOE	apolipoprotein E [Source:HGNC Symbol;Acc:HGNC:613]	1.7878	35.2437	4.18	3.27e-125	FC+4
ENSG00000147872	PLIN2	perilipin 2 [Source:HGNC Symbol;Acc:HGNC:248]	27.9203	495.561	4.13	0	FC+4
ENSG00000259590	LINC02244	long intergenic non-protein coding RNA 2244 [Source:HGNC Symbol;Acc:HGNC:53929]	3.09312	68.9167	4.11	1.99e-38	FC+4
ENSG00000102760	RGCC	regulator of cell cycle [Source:HGNC Symbol;Acc:HGNC:20369]	57.2383	987.165	4.08	0	FC+4
ENSG00000132170	PPARG	peroxisome proliferator activated receptor gamma [Source:HGNC Symbol;Acc:HGNC:9236]	1.6736	29.6281	4.07	2.03e-200	FC+4
ENSG00000262533	AC090617.3	novel transcript, antisense to DPH1 and OVCA2	1.23533	30.7946	4.06	8.36e-27	FC+4
ENSG00000103888	CEMIP	cell migration inducing hyaluronidase 1 [Source:HGNC Symbol;Acc:HGNC:29213]	0.340433	6.27693	4.04	1.91e-77	FC+4
ENSG00000183578	TNFAIP8L3	TNF alpha induced protein 8 like 3 [Source:HGNC Symbol;Acc:HGNC:20620]	0.0935687	3.26105	4.04	2.39e-18	FC+4
ENSG00000076716	GPC4	glypican 4 [Source:HGNC Symbol;Acc:HGNC:4452]	2.2004	37.4409	4.03	1.56e-270	FC+4
ENSG00000121742	GJB6	gap junction protein beta 6 [Source:HGNC Symbol;Acc:HGNC:4288]	0.786432	13.8569	3.98	7.85e-75	FC+2
ENSG00000184545	DUSP8	dual specificity phosphatase 8 [Source:HGNC Symbol;Acc:HGNC:3074]	0.394246	7.12018	3.97	5.08e-59	FC+2
ENSG00000255874	LINC00346	long intergenic non-protein coding RNA 346 [Source:HGNC Symbol;Acc:HGNC:27492]	0.379209	6.27654	3.88	1.82e-68	FC+2
ENSG00000184371	CSF1	colony stimulating factor 1 [Source:HGNC Symbol;Acc:HGNC:2432]	12.0653	162.335	3.72	0	FC+2
ENSG00000154277	UCHL1	ubiquitin C-terminal hydrolase L1 [Source:HGNC Symbol;Acc:HGNC:12513]	4.24545	57.6047	3.7	4.06e-177	FC+2
ENSG00000159200	RCAN1	regulator of calcineurin 1 [Source:HGNC Symbol;Acc:HGNC:3040]	8.90487	116.895	3.69	0	FC+2
ENSG00000275832	ARHGAP23	Rho GTPase activating protein 23 [Source:HGNC Symbol;Acc:HGNC:29293]	0.623088	8.39832	3.67	1.2e-107	FC+2
ENSG00000018280	SLC11A1	solute carrier family 11 member 1 [Source:HGNC Symbol;Acc:HGNC:10907]	10.0201	132.56	3.66	1.93e-166	FC+2
ENSG00000100228	RAB36	RAB36, member RAS oncogene family [Source:HGNC Symbol;Acc:HGNC:9775]	0.103622	2.06572	3.63	3.38e-18	FC+2
ENSG00000162772	ATF3	activating transcription factor 3 [Source:HGNC Symbol;Acc:HGNC:785]	89.2097	1107.57	3.61	0	FC+2
ENSG00000257605	AC073611.1	novel transcript, antisense to PFDN5 and C12orf10	4.89677	64.8589	3.6	1.81e-70	FC+2
ENSG00000259760	AC015660.2	novel transcript, antisense to LRRC28	5.68416	86.7906	3.6	1.15e-28	FC+2
ENSG00000166289	PLEKHF1	pleckstrin homology and FYVE domain containing 1 [Source:HGNC Symbol;Acc:HGNC:20764]	0.566703	7.96767	3.58	3.4e-38	FC+2
ENSG00000105825	TFPI2	tissue factor pathway inhibitor 2 [Source:HGNC Symbol;Acc:HGNC:11761]	0.441451	6.22787	3.54	1.9e-30	FC+2
ENSG00000173641	HSPB7	heat shock protein family B (small) member 7 [Source:HGNC Symbol;Acc:HGNC:5249]	0.022736	0.953416	3.52	1.04e-10	FC+2
ENSG00000136840	ST6GALNAC4	ST6 N-acetylgalactosaminide alpha-2,6-sialyltransferase 4 [Source:HGNC Symbol;Acc:HGNC:17846]	5.61152	65.3058	3.5	2.46e-235	FC+2
ENSG00000007264	MATK	megakaryocyte-associated tyrosine kinase [Source:HGNC Symbol;Acc:HGNC:6906]	3.9586	45.021	3.47	1.21e-253	FC+2
ENSG00000173546	CSPG4	chondroitin sulfate proteoglycan 4 [Source:HGNC Symbol;Acc:HGNC:2466]	0.020528	0.556946	3.47	1.06e-11	FC+2
ENSG00000228067	LINC01740	long intergenic non-protein coding RNA 1740 [Source:HGNC Symbol;Acc:HGNC:52528]	0.524457	13.7618	3.46	1.12e-11	FC+2
ENSG00000174403	MIR1-1HG-AS1	MIR1-1HG antisense RNA 1 [Source:HGNC Symbol;Acc:HGNC:26393]	0.0247777	1.05946	3.44	4.43e-10	FC+2
ENSG00000276289	KCNE1B	potassium voltage-gated channel subfamily E regulatory subunit 1B [Source:HGNC Symbol;Acc:HGNC:52280]	0.31892	4.26307	3.44	2.15e-28	FC+2
ENSG00000155090	KLF10	Kruppel like factor 10 [Source:HGNC Symbol;Acc:HGNC:11810]	38.4525	420.69	3.43	0	FC+2
ENSG00000131435	PDLIM4	PDZ and LIM domain 4 [Source:HGNC Symbol;Acc:HGNC:16501]	0.0934843	1.7637	3.37	5.24e-13	FC+2
ENSG00000198959	TGM2	transglutaminase 2 [Source:HGNC Symbol;Acc:HGNC:11778]	0.302942	3.47605	3.35	1.45e-45	FC+2
ENSG00000175592	FOSL1	FOS like 1, AP-1 transcription factor subunit [Source:HGNC Symbol;Acc:HGNC:13718]	1.52859	17.1065	3.34	4.61e-53	FC+2
ENSG00000168334	XIRP1	xin actin binding repeat containing 1 [Source:HGNC Symbol;Acc:HGNC:14301]	0.0130153	0.512995	3.33	2.13e-09	FC+2
ENSG00000207870	MIR221	microRNA 221 [Source:HGNC Symbol;Acc:HGNC:31601]	1.53036	36.8391	3.3	1.82e-10	FC+2
ENSG00000130513	GDF15	growth differentiation factor 15 [Source:HGNC Symbol;Acc:HGNC:30142]	4.09282	41.4273	3.28	4.67e-126	FC+2
ENSG00000182809	CRIP2	cysteine rich protein 2 [Source:HGNC Symbol;Acc:HGNC:2361]	0.0808857	1.27873	3.28	1.82e-13	FC+2
ENSG00000227076	AL158166.1	novel transcript	1.1549	17.559	3.27	5.18e-14	FC+2
ENSG00000181773	GPR3	G protein-coupled receptor 3 [Source:HGNC Symbol;Acc:HGNC:4484]	0.060627	1.67539	3.26	1.46e-09	FC+2
ENSG00000229915	AC016999.1	novel transcript	0.471639	9.70157	3.25	1.43e-10	FC+2
ENSG00000052749	RRP12	ribosomal RNA processing 12 homolog [Source:HGNC Symbol;Acc:HGNC:29100]	2.0998	20.23	3.23	2.62e-211	FC+2
ENSG00000166670	MMP10	matrix metallopeptidase 10 [Source:HGNC Symbol;Acc:HGNC:7156]	0.390646	4.92805	3.21	4.03e-17	FC+2
ENSG00000180509	KCNE1	potassium voltage-gated channel subfamily E regulatory subunit 1 [Source:HGNC Symbol;Acc:HGNC:6240]	3.51088	32.9286	3.2	1.56e-251	FC+2
ENSG00000182704	TSKU	tsukushi, small leucine rich proteoglycan [Source:HGNC Symbol;Acc:HGNC:28850]	0.219694	2.56069	3.19	7.69e-20	FC+2
ENSG00000257524	AL157935.3	novel protein	0.0233023	0.770506	3.19	1.4e-08	FC+2
ENSG00000143333	RGS16	regulator of G protein signaling 16 [Source:HGNC Symbol;Acc:HGNC:9997]	1.26531	12.5962	3.18	5.07e-47	FC+2
ENSG00000183019	MCEMP1	mast cell expressed membrane protein 1 [Source:HGNC Symbol;Acc:HGNC:27291]	11.0298	99.8549	3.14	2.15e-197	FC+2
ENSG00000197461	PDGFA	platelet derived growth factor subunit A [Source:HGNC Symbol;Acc:HGNC:8799]	2.14985	19.3608	3.12	5.34e-118	FC+2
ENSG00000232679	LINC01705	long intergenic non-protein coding RNA 1705 [Source:HGNC Symbol;Acc:HGNC:52493]	3.10708	31.0196	3.12	5.37e-29	FC+2
ENSG00000173868	PHOSPHO1	phosphoethanolamine/phosphocholine phosphatase 1 [Source:HGNC Symbol;Acc:HGNC:16815]	0.935927	9.08682	3.09	4.02e-33	FC+2
ENSG00000285551	AC067752.1	zinc finger protein 365 [Source:NCBI gene;Acc:22891]	0.0675273	1.07793	3.09	5.76e-10	FC+2
ENSG00000107249	GLIS3	GLIS family zinc finger 3 [Source:HGNC Symbol;Acc:HGNC:28510]	0.859113	7.38722	3.05	4.44e-118	FC+2
ENSG00000253123	AC091182.1	novel transcript	0.25319	2.61993	3.05	2.2e-19	FC+2
ENSG00000278969	AC026310.3	novel transcript	0.433276	4.49921	3.04	3.66e-18	FC+2
ENSG00000149418	ST14	suppression of tumorigenicity 14 [Source:HGNC Symbol;Acc:HGNC:11344]	5.34373	44.2929	3.01	3.07e-177	FC+2
ENSG00000156535	CD109	CD109 molecule [Source:HGNC Symbol;Acc:HGNC:21685]	12.1381	99.5808	3.01	0	FC+2
ENSG00000196611	MMP1	matrix metallopeptidase 1 [Source:HGNC Symbol;Acc:HGNC:7155]	1.5711	13.9059	3.01	1.14e-35	FC+2
ENSG00000125735	TNFSF14	TNF superfamily member 14 [Source:HGNC Symbol;Acc:HGNC:11930]	37.6081	312.324	3	3.04e-107	FC+2
ENSG00000179292	TMEM151A	transmembrane protein 151A [Source:HGNC Symbol;Acc:HGNC:28497]	0.0339813	0.982678	2.99	1.91e-07	FC+2
ENSG00000134871	COL4A2	collagen type IV alpha 2 chain [Source:HGNC Symbol;Acc:HGNC:2203]	0.049515	0.484597	2.96	6.46e-17	FC+2
ENSG00000167210	LOXHD1	lipoxygenase homology domains 1 [Source:HGNC Symbol;Acc:HGNC:26521]	0.0521157	0.607475	2.96	2.5e-11	FC+2
ENSG00000169495	HTRA4	HtrA serine peptidase 4 [Source:HGNC Symbol;Acc:HGNC:26909]	1.39914	11.8881	2.96	1.06e-37	FC+2
ENSG00000188522	FAM83G	family with sequence similarity 83 member G [Source:HGNC Symbol;Acc:HGNC:32554]	3.17419	24.9869	2.94	1.72e-210	FC+2
ENSG00000285555	AC005293.1	novel transcript, antisense to CACNA1C	0.0798823	1.80885	2.94	1.41e-07	FC+2
ENSG00000173728	C1orf100	chromosome 1 open reading frame 100 [Source:HGNC Symbol;Acc:HGNC:30435]	1.74629	14.9499	2.92	1.78e-26	FC+2
ENSG00000128590	DNAJB9	DnaJ heat shock protein family (Hsp40) member B9 [Source:HGNC Symbol;Acc:HGNC:6968]	45.6055	344.858	2.9	0	FC+2
ENSG00000013588	GPRC5A	G protein-coupled receptor class C group 5 member A [Source:HGNC Symbol;Acc:HGNC:9836]	0.00509533	0.236904	2.88	1.61e-06	FC+2
ENSG00000121769	FABP3	fatty acid binding protein 3 [Source:HGNC Symbol;Acc:HGNC:3557]	10.9656	83.8021	2.88	3.18e-108	FC+2
ENSG00000163975	MELTF	melanotransferrin [Source:HGNC Symbol;Acc:HGNC:7037]	1.73855	13.2284	2.88	2.47e-142	FC+2
ENSG00000169429	CXCL8	C-X-C motif chemokine ligand 8 [Source:HGNC Symbol;Acc:HGNC:6025]	2725.44	20673.3	2.87	2.97e-98	FC+2
ENSG00000122733	PHF24	PHD finger protein 24 [Source:HGNC Symbol;Acc:HGNC:29180]	0.528418	4.20155	2.86	8.58e-36	FC+2
ENSG00000130208	APOC1	apolipoprotein C1 [Source:HGNC Symbol;Acc:HGNC:607]	2.69764	21.1225	2.85	6.13e-38	FC+2
ENSG00000182963	GJC1	gap junction protein gamma 1 [Source:HGNC Symbol;Acc:HGNC:4280]	0.0250717	0.371123	2.85	6.15e-08	FC+2
ENSG00000113657	DPYSL3	dihydropyrimidinase like 3 [Source:HGNC Symbol;Acc:HGNC:3015]	5.29633	38.4624	2.83	2.91e-248	FC+2
ENSG00000128578	STRIP2	striatin interacting protein 2 [Source:HGNC Symbol;Acc:HGNC:22209]	0.425911	3.38051	2.83	3.19e-29	FC+2
ENSG00000166922	SCG5	secretogranin V [Source:HGNC Symbol;Acc:HGNC:10816]	0.138875	1.78743	2.83	1.9e-08	FC+2
ENSG00000011347	SYT7	synaptotagmin 7 [Source:HGNC Symbol;Acc:HGNC:11514]	0.0367813	0.524073	2.81	1.09e-07	FC+2
ENSG00000094804	CDC6	cell division cycle 6 [Source:HGNC Symbol;Acc:HGNC:1744]	0.317952	2.57288	2.81	5.45e-22	FC+2
ENSG00000165029	ABCA1	ATP binding cassette subfamily A member 1 [Source:HGNC Symbol;Acc:HGNC:29]	24.6378	175.75	2.81	0	FC+2
ENSG00000036828	CASR	calcium sensing receptor [Source:HGNC Symbol;Acc:HGNC:1514]	0.007011	0.182799	2.8	1.75e-06	FC+2
ENSG00000260314	MRC1	mannose receptor C-type 1 [Source:HGNC Symbol;Acc:HGNC:7228]	3.24149	23.273	2.8	2.89e-124	FC+2
ENSG00000112394	SLC16A10	solute carrier family 16 member 10 [Source:HGNC Symbol;Acc:HGNC:17027]	0.932206	6.73856	2.79	1.35e-85	FC+2
ENSG00000163735	CXCL5	C-X-C motif chemokine ligand 5 [Source:HGNC Symbol;Acc:HGNC:10642]	17.7034	135.91	2.79	4.16e-28	FC+2
ENSG00000164935	DCSTAMP	dendrocyte expressed seven transmembrane protein [Source:HGNC Symbol;Acc:HGNC:18549]	8.30311	58.9787	2.79	7.3e-184	FC+2
ENSG00000170425	ADORA2B	adenosine A2b receptor [Source:HGNC Symbol;Acc:HGNC:264]	2.94389	21.3876	2.79	3.99e-62	FC+2
ENSG00000206560	ANKRD28	ankyrin repeat domain 28 [Source:HGNC Symbol;Acc:HGNC:29024]	8.01925	56.3898	2.79	0	FC+2
ENSG00000223969	AC002456.1	novel transcript	1.9718	16.515	2.79	1.96e-16	FC+2
ENSG00000164292	RHOBTB3	Rho related BTB domain containing 3 [Source:HGNC Symbol;Acc:HGNC:18757]	0.660234	4.82031	2.78	1.77e-53	FC+2
ENSG00000238042	LINC02257	long intergenic non-protein coding RNA 2257 [Source:HGNC Symbol;Acc:HGNC:53159]	0.915953	7.89362	2.76	1.4e-13	FC+2
ENSG00000005471	ABCB4	ATP binding cassette subfamily B member 4 [Source:HGNC Symbol;Acc:HGNC:45]	0.0777467	0.733085	2.74	1.78e-10	FC+2
ENSG00000069482	GAL	galanin and GMAP prepropeptide [Source:HGNC Symbol;Acc:HGNC:4114]	0	1.14176	2.73	1.24e-05	FC+2
ENSG00000138080	EMILIN1	elastin microfibril interfacer 1 [Source:HGNC Symbol;Acc:HGNC:19880]	9.16244	62.1917	2.73	5.29e-260	FC+2
ENSG00000072778	ACADVL	acyl-CoA dehydrogenase very long chain [Source:HGNC Symbol;Acc:HGNC:92]	126.166	836.703	2.71	0	FC+2
ENSG00000172548	NIPAL4	NIPA like domain containing 4 [Source:HGNC Symbol;Acc:HGNC:28018]	0.289084	2.26782	2.7	1.7e-15	FC+2
ENSG00000283498	MIR1244-2	microRNA 1244-2 [Source:HGNC Symbol;Acc:HGNC:38321]	24.6463	185.198	2.7	1.84e-18	FC+2
ENSG00000123989	CHPF	chondroitin polymerizing factor [Source:HGNC Symbol;Acc:HGNC:24291]	0.918021	6.49349	2.69	1.59e-29	FC+2
ENSG00000271882	AP001330.4	novel transcript	2.51759	20.137	2.69	5.69e-14	FC+2
ENSG00000163239	TDRD10	tudor domain containing 10 [Source:HGNC Symbol;Acc:HGNC:25316]	0.015892	0.637481	2.68	1.15e-05	FC+2
ENSG00000175556	LONRF3	LON peptidase N-terminal domain and ring finger 3 [Source:HGNC Symbol;Acc:HGNC:21152]	6.7357	43.6984	2.67	2.02e-179	FC+2
ENSG00000256292	LINC02376	long intergenic non-protein coding RNA 2376 [Source:HGNC Symbol;Acc:HGNC:53298]	0	1.92877	2.67	2.25e-05	FC+2
ENSG00000160408	ST6GALNAC6	ST6 N-acetylgalactosaminide alpha-2,6-sialyltransferase 6 [Source:HGNC Symbol;Acc:HGNC:23364]	0.188108	1.48477	2.66	4.33e-13	FC+2
ENSG00000280721	LINC01943	long intergenic non-protein coding RNA 1943 [Source:HGNC Symbol;Acc:HGNC:52767]	0.884812	6.6641	2.66	2.41e-15	FC+2
ENSG00000134531	EMP1	epithelial membrane protein 1 [Source:HGNC Symbol;Acc:HGNC:3333]	103.306	649.379	2.63	0	FC+2
ENSG00000155304	HSPA13	heat shock protein family A (Hsp70) member 13 [Source:HGNC Symbol;Acc:HGNC:11375]	50.5908	317.745	2.63	0	FC+2
ENSG00000162733	DDR2	discoidin domain receptor tyrosine kinase 2 [Source:HGNC Symbol;Acc:HGNC:2731]	0.166844	1.17442	2.63	5.1e-19	FC+2
ENSG00000237989	LINC01679	long intergenic non-protein coding RNA 1679 [Source:HGNC Symbol;Acc:HGNC:52469]	0.268231	2.1797	2.63	1.23e-10	FC+2
ENSG00000099958	DERL3	derlin 3 [Source:HGNC Symbol;Acc:HGNC:14236]	1.45613	9.3074	2.61	2.48e-47	FC+2
ENSG00000106366	SERPINE1	serpin family E member 1 [Source:HGNC Symbol;Acc:HGNC:8583]	23.586	146.552	2.61	8.91e-247	FC+2
ENSG00000116675	DNAJC6	DnaJ heat shock protein family (Hsp40) member C6 [Source:HGNC Symbol;Acc:HGNC:15469]	2.11581	13.2851	2.61	4.66e-108	FC+2
ENSG00000145107	TM4SF19	transmembrane 4 L six family member 19 [Source:HGNC Symbol;Acc:HGNC:25167]	10.2934	63.8451	2.6	3.28e-113	FC+2
ENSG00000198855	FICD	FIC domain containing [Source:HGNC Symbol;Acc:HGNC:18416]	6.58827	40.7425	2.6	2.45e-181	FC+2
ENSG00000133134	BEX2	brain expressed X-linked 2 [Source:HGNC Symbol;Acc:HGNC:30933]	4.68654	29.8625	2.59	3.03e-44	FC+2
ENSG00000134970	TMED7	transmembrane p24 trafficking protein 7 [Source:HGNC Symbol;Acc:HGNC:24253]	27.2676	167.141	2.59	1.82e-284	FC+2
ENSG00000122877	EGR2	early growth response 2 [Source:HGNC Symbol;Acc:HGNC:3239]	188.067	1143.54	2.58	0	FC+2
ENSG00000135919	SERPINE2	serpin family E member 2 [Source:HGNC Symbol;Acc:HGNC:8951]	0.354536	2.27899	2.56	1.82e-28	FC+2
ENSG00000185022	MAFF	MAF bZIP transcription factor F [Source:HGNC Symbol;Acc:HGNC:6780]	29.8047	177.728	2.56	0	FC+2
ENSG00000164220	F2RL2	coagulation factor II thrombin receptor like 2 [Source:HGNC Symbol;Acc:HGNC:3539]	0.111877	1.0711	2.55	2.42e-07	FC+2
ENSG00000172985	SH3RF3	SH3 domain containing ring finger 3 [Source:HGNC Symbol;Acc:HGNC:24699]	0.281787	1.91394	2.54	2.77e-15	FC+2
ENSG00000198121	LPAR1	lysophosphatidic acid receptor 1 [Source:HGNC Symbol;Acc:HGNC:3166]	10.1705	60.4295	2.54	2.55e-209	FC+2
ENSG00000117143	UAP1	UDP-N-acetylglucosamine pyrophosphorylase 1 [Source:HGNC Symbol;Acc:HGNC:12457]	17.9555	103.793	2.51	4.34e-278	FC+2
ENSG00000013375	PGM3	phosphoglucomutase 3 [Source:HGNC Symbol;Acc:HGNC:8907]	8.55037	49.1924	2.5	7.67e-254	FC+2
ENSG00000007866	TEAD3	TEA domain transcription factor 3 [Source:HGNC Symbol;Acc:HGNC:11716]	0.316121	2.20123	2.48	1.55e-10	FC+2
ENSG00000166575	TMEM135	transmembrane protein 135 [Source:HGNC Symbol;Acc:HGNC:26167]	6.53603	37.2985	2.48	3.47e-178	FC+2
ENSG00000229334	AC046143.1	novel transcript	0.0423517	1.48578	2.47	7.27e-05	FC+2
ENSG00000232873	RPL23AP93	ribosomal protein L23a pseudogene 93 [Source:HGNC Symbol;Acc:HGNC:51628]	0.727098	6.53215	2.46	1.28e-06	FC+2
ENSG00000101194	SLC17A9	solute carrier family 17 member 9 [Source:HGNC Symbol;Acc:HGNC:16192]	16.3193	90.2468	2.45	0	FC+2
ENSG00000149428	HYOU1	hypoxia up-regulated 1 [Source:HGNC Symbol;Acc:HGNC:16931]	50.2588	275.313	2.44	0	FC+2
ENSG00000149635	OCSTAMP	osteoclast stimulatory transmembrane protein [Source:HGNC Symbol;Acc:HGNC:16116]	0.0622483	0.935593	2.44	3.6e-05	FC+2
ENSG00000226380	AC016831.1	novel transcript	0.507925	2.99973	2.44	1.93e-25	FC+2
ENSG00000276085	CCL3L3	C-C motif chemokine ligand 3 like 3 [Source:HGNC Symbol;Acc:HGNC:30554]	115.564	637.6	2.44	0	FC+2
ENSG00000133657	ATP13A3	ATPase 13A3 [Source:HGNC Symbol;Acc:HGNC:24113]	160.246	874.212	2.43	0	FC+2
ENSG00000162771	FAM71A	family with sequence similarity 71 member A [Source:HGNC Symbol;Acc:HGNC:26541]	0.150623	1.33158	2.43	1.92e-06	FC+2
ENSG00000164684	ZNF704	zinc finger protein 704 [Source:HGNC Symbol;Acc:HGNC:32291]	0.39599	2.26706	2.43	3.45e-38	FC+2
ENSG00000177757	FAM87B	family with sequence similarity 87 member B [Source:HGNC Symbol;Acc:HGNC:32236]	0.0220873	0.716375	2.42	0.0001166	FC+2
ENSG00000207721	MIR186	microRNA 186 [Source:HGNC Symbol;Acc:HGNC:31557]	5.48222	43.8327	2.42	3.43e-07	FC+2
ENSG00000235813	AL672032.1	novel transcript	0.0458463	1.48873	2.42	0.0001129	FC+2
ENSG00000136696	IL36B	interleukin 36 beta [Source:HGNC Symbol;Acc:HGNC:15564]	5.98221	32.8925	2.41	2.45e-66	FC+2
ENSG00000205057	CLLU1OS	chronic lymphocytic leukemia up-regulated 1 opposite strand [Source:HGNC Symbol;Acc:HGNC:24070]	15.3767	85.1707	2.41	1.01e-51	FC+2
ENSG00000039560	RAI14	retinoic acid induced 14 [Source:HGNC Symbol;Acc:HGNC:14873]	8.77143	47.2383	2.4	2.22e-213	FC+2
ENSG00000222041	CYTOR	cytoskeleton regulator RNA [Source:HGNC Symbol;Acc:HGNC:28717]	0.361329	1.99802	2.4	1.69e-42	FC+2
ENSG00000104921	FCER2	Fc fragment of IgE receptor II [Source:HGNC Symbol;Acc:HGNC:3612]	2.9249	16.0662	2.39	2.83e-44	FC+2
ENSG00000271725	AC103858.1	novel transcript	1.12112	8.41167	2.39	4.32e-07	FC+2
ENSG00000162892	IL24	interleukin 24 [Source:HGNC Symbol;Acc:HGNC:11346]	2.40215	13.3066	2.38	1.06e-31	FC+2
ENSG00000138670	RASGEF1B	RasGEF domain family member 1B [Source:HGNC Symbol;Acc:HGNC:24881]	34.6458	181.91	2.37	0	FC+2
ENSG00000143067	ZNF697	zinc finger protein 697 [Source:HGNC Symbol;Acc:HGNC:32034]	17.6608	92.6695	2.37	2.46e-271	FC+2
ENSG00000143845	ETNK2	ethanolamine kinase 2 [Source:HGNC Symbol;Acc:HGNC:25575]	0.453378	2.63086	2.37	2.98e-16	FC+2
ENSG00000180616	SSTR2	somatostatin receptor 2 [Source:HGNC Symbol;Acc:HGNC:11331]	1.77454	9.47017	2.37	6.68e-65	FC+2
ENSG00000213123	TCTEX1D2	Tctex1 domain containing 2 [Source:HGNC Symbol;Acc:HGNC:28482]	0.416695	3.10514	2.37	4.15e-07	FC+2
ENSG00000111711	GOLT1B	golgi transport 1B [Source:HGNC Symbol;Acc:HGNC:20175]	17.0386	89.2906	2.36	2.03e-204	FC+2
ENSG00000104970	KIR3DX1	killer cell immunoglobulin like receptor, three Ig domains X1 (pseudogene) [Source:HGNC Symbol;Acc:HGNC:25043]	0.0244557	0.344814	2.35	8.72e-05	FC+2
ENSG00000143322	ABL2	ABL proto-oncogene 2, non-receptor tyrosine kinase [Source:HGNC Symbol;Acc:HGNC:77]	28.427	144.441	2.33	0	FC+2
ENSG00000155011	DKK2	dickkopf WNT signaling pathway inhibitor 2 [Source:HGNC Symbol;Acc:HGNC:2892]	0.311038	1.85275	2.33	2.47e-11	FC+2
ENSG00000186510	CLCNKA	chloride voltage-gated channel Ka [Source:HGNC Symbol;Acc:HGNC:2026]	0	0.307127	2.33	0.000278	FC+2
ENSG00000136997	MYC	MYC proto-oncogene, bHLH transcription factor [Source:HGNC Symbol;Acc:HGNC:7553]	14.7087	74.9318	2.32	1.43e-196	FC+2
ENSG00000173540	GMPPB	GDP-mannose pyrophosphorylase B [Source:HGNC Symbol;Acc:HGNC:22932]	12.8723	65.3814	2.32	0	FC+2
ENSG00000185070	FLRT2	fibronectin leucine rich transmembrane protein 2 [Source:HGNC Symbol;Acc:HGNC:3761]	0.659444	3.37355	2.32	1.42e-105	FC+2
ENSG00000138311	ZNF365	zinc finger protein 365 [Source:HGNC Symbol;Acc:HGNC:18194]	0.90494	4.76787	2.31	3.14e-30	FC+2
ENSG00000198729	PPP1R14C	protein phosphatase 1 regulatory inhibitor subunit 14C [Source:HGNC Symbol;Acc:HGNC:14952]	0.228362	1.66243	2.31	2.3e-06	FC+2
ENSG00000239445	ST3GAL6-AS1	ST3GAL6 antisense RNA 1 [Source:HGNC Symbol;Acc:HGNC:40828]	6.00275	31.8477	2.31	3.23e-29	FC+2
ENSG00000114737	CISH	cytokine inducible SH2 containing protein [Source:HGNC Symbol;Acc:HGNC:1984]	3.11499	15.8467	2.3	1.62e-73	FC+2
ENSG00000136695	IL36RN	interleukin 36 receptor antagonist [Source:HGNC Symbol;Acc:HGNC:15561]	3.99758	20.316	2.3	2.35e-72	FC+2
ENSG00000151135	TMEM263	transmembrane protein 263 [Source:HGNC Symbol;Acc:HGNC:28281]	7.87218	39.5878	2.3	2.23e-164	FC+2
ENSG00000177606	JUN	Jun proto-oncogene, AP-1 transcription factor subunit [Source:HGNC Symbol;Acc:HGNC:6204]	54.6821	272.629	2.3	0	FC+2
ENSG00000280046	AC104581.4	TEC	0.156981	0.940412	2.3	5.83e-10	FC+2
ENSG00000143479	DYRK3	dual specificity tyrosine phosphorylation regulated kinase 3 [Source:HGNC Symbol;Acc:HGNC:3094]	1.81773	9.27295	2.29	1.81e-44	FC+2
ENSG00000165272	AQP3	aquaporin 3 (Gill blood group) [Source:HGNC Symbol;Acc:HGNC:636]	2.33255	11.9059	2.29	2.66e-40	FC+2
ENSG00000176597	B3GNT5	UDP-GlcNAc:betaGal beta-1,3-N-acetylglucosaminyltransferase 5 [Source:HGNC Symbol;Acc:HGNC:15684]	9.18987	45.5556	2.29	2.68e-223	FC+2
ENSG00000234380	LINC01426	long intergenic non-protein coding RNA 1426 [Source:HGNC Symbol;Acc:HGNC:50734]	0.172696	1.2141	2.29	1.04e-06	FC+2
ENSG00000065054	SLC9A3R2	SLC9A3 regulator 2 [Source:HGNC Symbol;Acc:HGNC:11076]	0.638507	3.47986	2.28	1.11e-14	FC+2
ENSG00000137507	LRRC32	leucine rich repeat containing 32 [Source:HGNC Symbol;Acc:HGNC:4161]	1.50102	7.59345	2.28	1.51e-38	FC+2
ENSG00000198363	ASPH	aspartate beta-hydroxylase [Source:HGNC Symbol;Acc:HGNC:757]	13.3053	65.731	2.28	0	FC+2
ENSG00000236700	LINC01010	long intergenic non-protein coding RNA 1010 [Source:HGNC Symbol;Acc:HGNC:48978]	31.397	154.307	2.28	2.77e-283	FC+2
ENSG00000283429	MIR1244-3	microRNA 1244-3 [Source:HGNC Symbol;Acc:HGNC:38390]	1.98046	22.4252	2.28	0.0001005	FC+2
ENSG00000056972	TRAF3IP2	TRAF3 interacting protein 2 [Source:HGNC Symbol;Acc:HGNC:1343]	1.36435	6.82278	2.27	6.78e-50	FC+2
ENSG00000140479	PCSK6	proprotein convertase subtilisin/kexin type 6 [Source:HGNC Symbol;Acc:HGNC:8569]	0.773623	3.86042	2.27	9.21e-54	FC+2
ENSG00000163697	APBB2	amyloid beta precursor protein binding family B member 2 [Source:HGNC Symbol;Acc:HGNC:582]	0.387426	1.97643	2.27	2.19e-28	FC+2
ENSG00000198380	GFPT1	glutamine--fructose-6-phosphate transaminase 1 [Source:HGNC Symbol;Acc:HGNC:4241]	15.3077	74.7793	2.27	1.2e-284	FC+2
ENSG00000106080	FKBP14	FKBP prolyl isomerase 14 [Source:HGNC Symbol;Acc:HGNC:18625]	2.82786	13.9268	2.26	1.39e-72	FC+2
ENSG00000234756	LINC02621	long intergenic non-protein coding RNA 2621 [Source:HGNC Symbol;Acc:HGNC:54098]	6.32385	32.1303	2.26	7.26e-26	FC+2
ENSG00000127124	HIVEP3	HIVEP zinc finger 3 [Source:HGNC Symbol;Acc:HGNC:13561]	2.24518	10.7771	2.24	8.73e-128	FC+2
ENSG00000135541	AHI1	Abelson helper integration site 1 [Source:HGNC Symbol;Acc:HGNC:21575]	3.95371	19.0761	2.24	1.58e-110	FC+2
ENSG00000167874	TMEM88	transmembrane protein 88 [Source:HGNC Symbol;Acc:HGNC:32371]	5.55049	27.7707	2.24	1.13e-28	FC+2
ENSG00000238280	AC067751.1	novel transcript	4.06173	20.4039	2.24	5.82e-27	FC+2
ENSG00000269902	AC234772.2	novel transcript	0.0779657	2.29723	2.24	0.0004295	FC+2
ENSG00000081041	CXCL2	C-X-C motif chemokine ligand 2 [Source:HGNC Symbol;Acc:HGNC:4603]	154.816	736.474	2.23	0	FC+2
ENSG00000234009	RPL5P34	ribosomal protein L5 pseudogene 34 [Source:HGNC Symbol;Acc:HGNC:36463]	1.9654	10.4096	2.22	9.73e-12	FC+2
ENSG00000272255	AC113361.1	novel transcript	1.83654	10.6241	2.22	1.72e-08	FC+2
ENSG00000155366	RHOC	ras homolog family member C [Source:HGNC Symbol;Acc:HGNC:669]	5.93544	28.1494	2.21	2.65e-105	FC+2
ENSG00000006327	TNFRSF12A	TNF receptor superfamily member 12A [Source:HGNC Symbol;Acc:HGNC:18152]	7.48974	35.4455	2.2	3.05e-58	FC+2
ENSG00000011566	MAP4K3	mitogen-activated protein kinase kinase kinase kinase 3 [Source:HGNC Symbol;Acc:HGNC:6865]	17.3606	80.8219	2.2	0	FC+2
ENSG00000050820	BCAR1	BCAR1 scaffold protein, Cas family member [Source:HGNC Symbol;Acc:HGNC:971]	0.009686	0.156512	2.2	0.0004619	FC+2
ENSG00000073712	FERMT2	fermitin family member 2 [Source:HGNC Symbol;Acc:HGNC:15767]	0.201094	1.06148	2.2	4.79e-11	FC+2
ENSG00000179388	EGR3	early growth response 3 [Source:HGNC Symbol;Acc:HGNC:3240]	0.548384	2.7511	2.2	1.54e-16	FC+2
ENSG00000095397	WHRN	whirlin [Source:HGNC Symbol;Acc:HGNC:16361]	7.48618	34.8174	2.19	3.01e-143	FC+2
ENSG00000144867	SRPRB	SRP receptor subunit beta [Source:HGNC Symbol;Acc:HGNC:24085]	15.2154	70.6349	2.19	1.39e-237	FC+2
ENSG00000151929	BAG3	BCL2 associated athanogene 3 [Source:HGNC Symbol;Acc:HGNC:939]	10.2191	47.5987	2.19	7.38e-124	FC+2
ENSG00000277632	CCL3	C-C motif chemokine ligand 3 [Source:HGNC Symbol;Acc:HGNC:10627]	493.935	2291.7	2.19	0	FC+2
ENSG00000099377	HSD3B7	hydroxy-delta-5-steroid dehydrogenase, 3 beta- and steroid delta-isomerase 7 [Source:HGNC Symbol;Acc:HGNC:18324]	19.8973	91.2131	2.17	1.69e-178	FC+2
ENSG00000111077	TNS2	tensin 2 [Source:HGNC Symbol;Acc:HGNC:19737]	0.215861	1.10437	2.17	1.33e-11	FC+2
ENSG00000250274	AC034199.1	novel transcript	2.3377	11.0914	2.17	5.5e-27	FC+2
ENSG00000123243	ITIH5	inter-alpha-trypsin inhibitor heavy chain 5 [Source:HGNC Symbol;Acc:HGNC:21449]	0.00901707	0.105148	2.16	0.0004245	FC+2
ENSG00000187098	MITF	melanocyte inducing transcription factor [Source:HGNC Symbol;Acc:HGNC:7105]	42.3989	191.758	2.16	0	FC+2
ENSG00000227925	LINC01655	long intergenic non-protein coding RNA 1655 [Source:HGNC Symbol;Acc:HGNC:52443]	0.727799	5.63279	2.16	9.21e-05	FC+2
ENSG00000258227	CLEC5A	C-type lectin domain containing 5A [Source:HGNC Symbol;Acc:HGNC:2054]	242.934	1107.94	2.16	2.59e-102	FC+2
ENSG00000260219	CD2BP2-DT	CD2BP2 divergent transcript [Source:HGNC Symbol;Acc:HGNC:53029]	4.45571	21.061	2.16	5.06e-24	FC+2
ENSG00000205293	LINC01602	long intergenic non-protein coding RNA 1602 [Source:HGNC Symbol;Acc:HGNC:51634]	0.0188477	0.460015	2.15	0.000824	FC+2
ENSG00000122694	GLIPR2	GLI pathogenesis related 2 [Source:HGNC Symbol;Acc:HGNC:18007]	65.3622	291.446	2.14	0	FC+2
ENSG00000167772	ANGPTL4	angiopoietin like 4 [Source:HGNC Symbol;Acc:HGNC:16039]	0.033912	0.524622	2.14	0.0006556	FC+2
ENSG00000169439	SDC2	syndecan 2 [Source:HGNC Symbol;Acc:HGNC:10659]	96.6383	432.513	2.14	0	FC+2
ENSG00000178531	CTXN1	cortexin 1 [Source:HGNC Symbol;Acc:HGNC:31108]	0.400941	2.55791	2.14	1.05e-05	FC+2
ENSG00000178732	GP5	glycoprotein V platelet [Source:HGNC Symbol;Acc:HGNC:4443]	0.0830997	0.669084	2.14	0.0001332	FC+2
ENSG00000214955	AP000317.1	novel transcript	0.268411	2.36878	2.14	0.000216	FC+2
ENSG00000225968	ELFN1	extracellular leucine rich repeat and fibronectin type III domain containing 1 [Source:HGNC Symbol;Acc:HGNC:33154]	3.1918	14.4579	2.14	9.06e-52	FC+2
ENSG00000154027	AK5	adenylate kinase 5 [Source:HGNC Symbol;Acc:HGNC:365]	0.0624957	0.416978	2.13	2.98e-05	FC+2
ENSG00000167077	MEI1	meiotic double-stranded break formation protein 1 [Source:HGNC Symbol;Acc:HGNC:28613]	4.98669	22.311	2.13	2.17e-101	FC+2
ENSG00000173706	HEG1	heart development protein with EGF like domains 1 [Source:HGNC Symbol;Acc:HGNC:29227]	16.6678	74.137	2.13	6.06e-262	FC+2
ENSG00000237483	RPS27AP8	ribosomal protein S27a pseudogene 8 [Source:HGNC Symbol;Acc:HGNC:36361]	0	1.99381	2.12	0.0011	FC+2
ENSG00000198768	APCDD1L	APC down-regulated 1 like [Source:HGNC Symbol;Acc:HGNC:26892]	0.121534	0.769241	2.11	2.78e-05	FC+2
ENSG00000231652	AL590428.1	novel transcript	0.37227	2.10201	2.11	1.52e-06	FC+2
ENSG00000081307	UBA5	ubiquitin like modifier activating enzyme 5 [Source:HGNC Symbol;Acc:HGNC:23230]	5.73248	25.0962	2.1	1.36e-149	FC+2
ENSG00000117500	TMED5	transmembrane p24 trafficking protein 5 [Source:HGNC Symbol;Acc:HGNC:24251]	53.4227	232.978	2.1	5e-292	FC+2
ENSG00000224531	SMIM13	small integral membrane protein 13 [Source:HGNC Symbol;Acc:HGNC:27356]	7.53281	32.8906	2.1	2.28e-118	FC+2
ENSG00000120738	EGR1	early growth response 1 [Source:HGNC Symbol;Acc:HGNC:3238]	2.37872	10.6145	2.09	2.03e-34	FC+2
ENSG00000125740	FOSB	FosB proto-oncogene, AP-1 transcription factor subunit [Source:HGNC Symbol;Acc:HGNC:3797]	1.17494	5.23705	2.09	1.04e-29	FC+2
ENSG00000132688	NES	nestin [Source:HGNC Symbol;Acc:HGNC:7756]	0	0.160061	2.09	0.001308	FC+2
ENSG00000133874	RNF122	ring finger protein 122 [Source:HGNC Symbol;Acc:HGNC:21147]	5.45518	24.158	2.09	3.4e-42	FC+2
ENSG00000173930	SLCO4C1	solute carrier organic anion transporter family member 4C1 [Source:HGNC Symbol;Acc:HGNC:23612]	5.46678	23.6818	2.09	6.9e-104	FC+2
ENSG00000253227	AC090192.2	novel transcript	0.478943	3.71002	2.09	0.0002517	FC+2
ENSG00000111859	NEDD9	neural precursor cell expressed, developmentally down-regulated 9 [Source:HGNC Symbol;Acc:HGNC:7733]	0.944834	4.15227	2.08	1.07e-34	FC+2
ENSG00000274717	AL049757.2	ADAM metallopeptidase with thrombospondin type 1 motif, 7 (ADAMTS7) pseudogene	3.77318	16.7712	2.08	1.42e-25	FC+2
ENSG00000047936	ROS1	ROS proto-oncogene 1, receptor tyrosine kinase [Source:HGNC Symbol;Acc:HGNC:10261]	0.027136	0.237673	2.07	0.0004614	FC+2
ENSG00000148339	SLC25A25	solute carrier family 25 member 25 [Source:HGNC Symbol;Acc:HGNC:20663]	14.2115	60.7415	2.07	7.08e-205	FC+2
ENSG00000285103	AL451123.1	novel transcript	0.0934817	1.02162	2.07	0.001034	FC+2
ENSG00000059804	SLC2A3	solute carrier family 2 member 3 [Source:HGNC Symbol;Acc:HGNC:11007]	85.2264	360.323	2.06	0	FC+2
ENSG00000008294	SPAG9	sperm associated antigen 9 [Source:HGNC Symbol;Acc:HGNC:14524]	60.2136	253.241	2.05	0	FC+2
ENSG00000074695	LMAN1	lectin, mannose binding 1 [Source:HGNC Symbol;Acc:HGNC:6631]	27.5534	115.841	2.05	0	FC+2
ENSG00000185972	CCIN	calicin [Source:HGNC Symbol;Acc:HGNC:1568]	0.294115	1.71041	2.05	3.27e-05	FC+2
ENSG00000137309	HMGA1	high mobility group AT-hook 1 [Source:HGNC Symbol;Acc:HGNC:5010]	167.606	697.607	2.04	2.32e-277	FC+2
ENSG00000138709	LARP1B	La ribonucleoprotein 1B [Source:HGNC Symbol;Acc:HGNC:24704]	6.33678	26.4562	2.04	1.81e-187	FC+2
ENSG00000160179	ABCG1	ATP binding cassette subfamily G member 1 [Source:HGNC Symbol;Acc:HGNC:73]	1.3035	5.57293	2.04	3.12e-33	FC+2
ENSG00000170456	DENND5B	DENN domain containing 5B [Source:HGNC Symbol;Acc:HGNC:28338]	1.853	7.82222	2.04	9.53e-77	FC+2
ENSG00000231721	LINC-PINT	long intergenic non-protein coding RNA, p53 induced transcript [Source:HGNC Symbol;Acc:HGNC:26885]	2.21489	9.32761	2.03	6.61e-63	FC+2
ENSG00000260941	LINC00622	long intergenic non-protein coding RNA 622 [Source:HGNC Symbol;Acc:HGNC:44251]	3.23318	14.078	2.03	3.25e-21	FC+2
ENSG00000111262	KCNA1	potassium voltage-gated channel subfamily A member 1 [Source:HGNC Symbol;Acc:HGNC:6218]	0.0160583	0.174997	2.02	0.001185	FC+2
ENSG00000139211	AMIGO2	adhesion molecule with Ig like domain 2 [Source:HGNC Symbol;Acc:HGNC:24073]	1.11259	4.80985	2.02	3.17e-19	FC+2
ENSG00000163162	RNF149	ring finger protein 149 [Source:HGNC Symbol;Acc:HGNC:23137]	28.4218	116.931	2.02	0	FC+2
ENSG00000173391	OLR1	oxidized low density lipoprotein receptor 1 [Source:HGNC Symbol;Acc:HGNC:8133]	120.322	493.767	2.01	1.8e-230	FC+2
ENSG00000176177	ENTHD1	ENTH domain containing 1 [Source:HGNC Symbol;Acc:HGNC:26352]	3.90959	16.2882	2.01	9.46e-47	FC+2
ENSG00000222345	SNORD19C	small nucleolar RNA, C/D box 19C [Source:HGNC Symbol;Acc:HGNC:52224]	2.25302	20.1879	2.01	0.0008908	FC+2
ENSG00000167315	ACAA2	acetyl-CoA acyltransferase 2 [Source:HGNC Symbol;Acc:HGNC:83]	13.8395	56.0851	2	7.41e-206	FC+2
ENSG00000169432	SCN9A	sodium voltage-gated channel alpha subunit 9 [Source:HGNC Symbol;Acc:HGNC:10597]	2.45376	10.026	2	9.87e-103	FC+2
ENSG00000175505	CLCF1	cardiotrophin like cytokine factor 1 [Source:HGNC Symbol;Acc:HGNC:17412]	2.85008	11.9696	2	1.52e-24	FC+2
ENSG00000135424	ITGA7	integrin subunit alpha 7 [Source:HGNC Symbol;Acc:HGNC:6143]	3.30907	13.4019	1.99	8.98e-66	-2< FC <2
ENSG00000172071	EIF2AK3	eukaryotic translation initiation factor 2 alpha kinase 3 [Source:HGNC Symbol;Acc:HGNC:3255]	17.9734	72.4762	1.99	3.38e-215	-2< FC <2
ENSG00000250771	AC106865.1	toll-like receptor 2 pseudogene	8.36848	34.0987	1.99	1.95e-61	-2< FC <2
ENSG00000136237	RAPGEF5	Rap guanine nucleotide exchange factor 5 [Source:HGNC Symbol;Acc:HGNC:16862]	0.113335	0.536967	1.98	2.73e-07	-2< FC <2
ENSG00000137193	PIM1	Pim-1 proto-oncogene, serine/threonine kinase [Source:HGNC Symbol;Acc:HGNC:8986]	162.766	652.904	1.98	0	-2< FC <2
ENSG00000139289	PHLDA1	pleckstrin homology like domain family A member 1 [Source:HGNC Symbol;Acc:HGNC:8933]	7.19979	28.935	1.98	2.23e-153	-2< FC <2
ENSG00000169359	SLC33A1	solute carrier family 33 member 1 [Source:HGNC Symbol;Acc:HGNC:95]	3.20147	12.9063	1.98	1.23e-81	-2< FC <2
ENSG00000223949	ROR1-AS1	ROR1 antisense RNA 1 [Source:HGNC Symbol;Acc:HGNC:40508]	0.58497	2.59054	1.98	2.56e-10	-2< FC <2
ENSG00000260973	AC009021.2	novel transcript	0.0550947	0.728924	1.98	0.002111	-2< FC <2
ENSG00000110090	CPT1A	carnitine palmitoyltransferase 1A [Source:HGNC Symbol;Acc:HGNC:2328]	39.5928	157.599	1.97	0	-2< FC <2
ENSG00000111802	TDP2	tyrosyl-DNA phosphodiesterase 2 [Source:HGNC Symbol;Acc:HGNC:17768]	184.724	734.957	1.97	0	-2< FC <2
ENSG00000163734	CXCL3	C-X-C motif chemokine ligand 3 [Source:HGNC Symbol;Acc:HGNC:4604]	57.4329	228.02	1.97	1.32e-160	-2< FC <2
ENSG00000178381	ZFAND2A	zinc finger AN1-type containing 2A [Source:HGNC Symbol;Acc:HGNC:28073]	21.2894	84.5682	1.97	7.81e-105	-2< FC <2
ENSG00000180535	BHLHA15	basic helix-loop-helix family member a15 [Source:HGNC Symbol;Acc:HGNC:22265]	0.379863	2.5061	1.97	0.0004675	-2< FC <2
ENSG00000222898	RN7SKP97	RN7SK pseudogene 97 [Source:HGNC Symbol;Acc:HGNC:45821]	0.528401	4.47929	1.97	0.001214	-2< FC <2
ENSG00000044574	HSPA5	heat shock protein family A (Hsp70) member 5 [Source:HGNC Symbol;Acc:HGNC:5238]	281.964	1112.49	1.96	0	-2< FC <2
ENSG00000055732	MCOLN3	mucolipin 3 [Source:HGNC Symbol;Acc:HGNC:13358]	3.29623	13.1364	1.96	5.13e-74	-2< FC <2
ENSG00000109814	UGDH	UDP-glucose 6-dehydrogenase [Source:HGNC Symbol;Acc:HGNC:12525]	23.0129	90.7111	1.96	4.63e-178	-2< FC <2
ENSG00000134049	IER3IP1	immediate early response 3 interacting protein 1 [Source:HGNC Symbol;Acc:HGNC:18550]	6.1976	24.7854	1.96	8.14e-64	-2< FC <2
ENSG00000141682	PMAIP1	phorbol-12-myristate-13-acetate-induced protein 1 [Source:HGNC Symbol;Acc:HGNC:9108]	8.48728	33.7916	1.96	1.27e-64	-2< FC <2
ENSG00000163376	KBTBD8	kelch repeat and BTB domain containing 8 [Source:HGNC Symbol;Acc:HGNC:30691]	5.23677	20.6993	1.96	2.43e-78	-2< FC <2
ENSG00000176658	MYO1D	myosin ID [Source:HGNC Symbol;Acc:HGNC:7598]	0.781493	3.1726	1.96	2.83e-25	-2< FC <2
ENSG00000256001	AC079949.1	novel transcript	0.270295	2.42411	1.96	0.001462	-2< FC <2
ENSG00000111012	CYP27B1	cytochrome P450 family 27 subfamily B member 1 [Source:HGNC Symbol;Acc:HGNC:2606]	1.11424	4.5956	1.95	3.36e-16	-2< FC <2
ENSG00000111962	UST	uronyl 2-sulfotransferase [Source:HGNC Symbol;Acc:HGNC:17223]	5.97212	23.649	1.95	6.21e-89	-2< FC <2
ENSG00000175197	DDIT3	DNA damage inducible transcript 3 [Source:HGNC Symbol;Acc:HGNC:2726]	103.189	404.685	1.95	5.21e-289	-2< FC <2
ENSG00000186529	CYP4F3	cytochrome P450 family 4 subfamily F member 3 [Source:HGNC Symbol;Acc:HGNC:2646]	1.56935	6.31351	1.95	1.24e-31	-2< FC <2
ENSG00000234883	MIR155HG	MIR155 host gene [Source:HGNC Symbol;Acc:HGNC:35460]	21.6897	87.2612	1.95	1.74e-27	-2< FC <2
ENSG00000114790	ARHGEF26	Rho guanine nucleotide exchange factor 26 [Source:HGNC Symbol;Acc:HGNC:24490]	1.26985	5.09112	1.94	2.48e-27	-2< FC <2
ENSG00000169291	SHE	Src homology 2 domain containing E [Source:HGNC Symbol;Acc:HGNC:27004]	0.130261	0.6015	1.94	2.28e-06	-2< FC <2
ENSG00000197632	SERPINB2	serpin family B member 2 [Source:HGNC Symbol;Acc:HGNC:8584]	27.4584	111.91	1.94	4.52e-18	-2< FC <2
ENSG00000205927	OLIG2	oligodendrocyte transcription factor 2 [Source:HGNC Symbol;Acc:HGNC:9398]	23.8617	95.0962	1.94	3.13e-32	-2< FC <2
ENSG00000120686	UFM1	ubiquitin fold modifier 1 [Source:HGNC Symbol;Acc:HGNC:20597]	51.3587	198.87	1.93	1.91e-292	-2< FC <2
ENSG00000159216	RUNX1	RUNX family transcription factor 1 [Source:HGNC Symbol;Acc:HGNC:10471]	21.9322	84.5341	1.93	0	-2< FC <2
ENSG00000011028	MRC2	mannose receptor C type 2 [Source:HGNC Symbol;Acc:HGNC:16875]	1.61948	6.34252	1.92	8.79e-40	-2< FC <2
ENSG00000182224	CYB5D1	cytochrome b5 domain containing 1 [Source:HGNC Symbol;Acc:HGNC:26516]	0.514637	2.16577	1.92	9.7e-10	-2< FC <2
ENSG00000196083	IL1RAP	interleukin 1 receptor accessory protein [Source:HGNC Symbol;Acc:HGNC:5995]	2.03225	7.8378	1.92	1.32e-73	-2< FC <2
ENSG00000231290	APCDD1L-DT	APCDD1L divergent transcript [Source:HGNC Symbol;Acc:HGNC:27152]	0.0605647	0.415699	1.92	0.001006	-2< FC <2
ENSG00000237418	AC069257.3	ribosomal protein L39 (RPL39) pseudogene	0.54303	7.56794	1.92	0.003115	-2< FC <2
ENSG00000253775	AC100802.1	novel transcript	0	0.38082	1.92	0.003345	-2< FC <2
ENSG00000128228	SDF2L1	stromal cell derived factor 2 like 1 [Source:HGNC Symbol;Acc:HGNC:10676]	26.9991	103.336	1.91	1.67e-91	-2< FC <2
ENSG00000137094	DNAJB5	DnaJ heat shock protein family (Hsp40) member B5 [Source:HGNC Symbol;Acc:HGNC:14887]	18.741	71.5427	1.91	3.04e-213	-2< FC <2
ENSG00000176142	TMEM39A	transmembrane protein 39A [Source:HGNC Symbol;Acc:HGNC:25600]	16.7691	63.7833	1.91	2.05e-211	-2< FC <2
ENSG00000052795	FNIP2	folliculin interacting protein 2 [Source:HGNC Symbol;Acc:HGNC:29280]	44.5371	167.846	1.9	0	-2< FC <2
ENSG00000104635	SLC39A14	solute carrier family 39 member 14 [Source:HGNC Symbol;Acc:HGNC:20858]	1.61722	6.23519	1.9	8.79e-36	-2< FC <2
ENSG00000120875	DUSP4	dual specificity phosphatase 4 [Source:HGNC Symbol;Acc:HGNC:3070]	4.14776	15.8597	1.9	3.3e-82	-2< FC <2
ENSG00000130766	SESN2	sestrin 2 [Source:HGNC Symbol;Acc:HGNC:20746]	29.5506	111.703	1.9	2.41e-203	-2< FC <2
ENSG00000139832	RAB20	RAB20, member RAS oncogene family [Source:HGNC Symbol;Acc:HGNC:18260]	58.9571	223.537	1.9	1.91e-205	-2< FC <2
ENSG00000151067	CACNA1C	calcium voltage-gated channel subunit alpha1 C [Source:HGNC Symbol;Acc:HGNC:1390]	0.0522583	0.244566	1.9	1.26e-05	-2< FC <2
ENSG00000157224	CLDN12	claudin 12 [Source:HGNC Symbol;Acc:HGNC:2034]	1.64064	6.31899	1.9	3.9e-34	-2< FC <2
ENSG00000204099	NEU4	neuraminidase 4 [Source:HGNC Symbol;Acc:HGNC:21328]	0.128678	0.65571	1.9	0.0001033	-2< FC <2
ENSG00000234191	LINC01283	long intergenic non-protein coding RNA 1283 [Source:HGNC Symbol;Acc:HGNC:50339]	42.4662	161.516	1.9	1.27e-97	-2< FC <2
ENSG00000272619	AC093673.2	novel transcript	0.263021	3.50646	1.9	0.00342	-2< FC <2
ENSG00000037897	METTL1	methyltransferase like 1 [Source:HGNC Symbol;Acc:HGNC:7030]	7.78718	29.5743	1.89	8.44e-66	-2< FC <2
ENSG00000092445	TYRO3	TYRO3 protein tyrosine kinase [Source:HGNC Symbol;Acc:HGNC:12446]	0.193295	0.796738	1.89	1.39e-09	-2< FC <2
ENSG00000130158	DOCK6	dedicator of cytokinesis 6 [Source:HGNC Symbol;Acc:HGNC:19189]	0.75378	2.88779	1.89	8.24e-33	-2< FC <2
ENSG00000141750	STAC2	SH3 and cysteine rich domain 2 [Source:HGNC Symbol;Acc:HGNC:23990]	0.0367333	0.373472	1.89	0.003026	-2< FC <2
ENSG00000145014	TMEM44	transmembrane protein 44 [Source:HGNC Symbol;Acc:HGNC:25120]	0.751432	2.98188	1.89	9.17e-14	-2< FC <2
ENSG00000251393	AC005280.1	novel transcript, antisense to NUMB and HEATR4	2.16181	9.23914	1.89	1.2e-07	-2< FC <2
ENSG00000013619	MAMLD1	mastermind like domain containing 1 [Source:HGNC Symbol;Acc:HGNC:2568]	3.63417	13.6404	1.88	4.27e-65	-2< FC <2
ENSG00000163710	PCOLCE2	procollagen C-endopeptidase enhancer 2 [Source:HGNC Symbol;Acc:HGNC:8739]	0.0121547	0.25031	1.88	0.004321	-2< FC <2
ENSG00000164683	HEY1	hes related family bHLH transcription factor with YRPW motif 1 [Source:HGNC Symbol;Acc:HGNC:4880]	0.917797	3.62991	1.88	3.62e-12	-2< FC <2
ENSG00000164692	COL1A2	collagen type I alpha 2 chain [Source:HGNC Symbol;Acc:HGNC:2198]	0.0737123	0.342576	1.88	2.47e-05	-2< FC <2
ENSG00000173276	ZBTB21	zinc finger and BTB domain containing 21 [Source:HGNC Symbol;Acc:HGNC:13083]	11.4243	42.7212	1.88	2.93e-181	-2< FC <2
ENSG00000091039	OSBPL8	oxysterol binding protein like 8 [Source:HGNC Symbol;Acc:HGNC:16396]	70.7881	261.333	1.87	0	-2< FC <2
ENSG00000137825	ITPKA	inositol-trisphosphate 3-kinase A [Source:HGNC Symbol;Acc:HGNC:6178]	0.49926	2.20371	1.87	5.43e-06	-2< FC <2
ENSG00000152413	HOMER1	homer scaffold protein 1 [Source:HGNC Symbol;Acc:HGNC:17512]	0.923058	3.57135	1.87	3.6e-19	-2< FC <2
ENSG00000171903	CYP4F11	cytochrome P450 family 4 subfamily F member 11 [Source:HGNC Symbol;Acc:HGNC:13265]	0.0113967	0.243386	1.87	0.004604	-2< FC <2
ENSG00000130052	STARD8	StAR related lipid transfer domain containing 8 [Source:HGNC Symbol;Acc:HGNC:19161]	9.03659	33.3962	1.86	4.76e-124	-2< FC <2
ENSG00000135069	PSAT1	phosphoserine aminotransferase 1 [Source:HGNC Symbol;Acc:HGNC:19129]	22.0945	81.6406	1.86	1.62e-114	-2< FC <2
ENSG00000173846	PLK3	polo like kinase 3 [Source:HGNC Symbol;Acc:HGNC:2154]	52.3611	192.617	1.86	1.35e-250	-2< FC <2
ENSG00000136244	IL6	interleukin 6 [Source:HGNC Symbol;Acc:HGNC:6018]	5.27618	19.6129	1.85	2.66e-34	-2< FC <2
ENSG00000163293	NIPAL1	NIPA like domain containing 1 [Source:HGNC Symbol;Acc:HGNC:27194]	0.861577	3.2587	1.85	7.92e-19	-2< FC <2
ENSG00000264522	OTUD7B	OTU deubiquitinase 7B [Source:HGNC Symbol;Acc:HGNC:16683]	0.410098	1.56841	1.85	1.38e-17	-2< FC <2
ENSG00000099814	CEP170B	centrosomal protein 170B [Source:HGNC Symbol;Acc:HGNC:20362]	1.89643	7.00115	1.84	1.48e-40	-2< FC <2
ENSG00000108688	CCL7	C-C motif chemokine ligand 7 [Source:HGNC Symbol;Acc:HGNC:10634]	16.842	62.4778	1.84	7.98e-35	-2< FC <2
ENSG00000132510	KDM6B	lysine demethylase 6B [Source:HGNC Symbol;Acc:HGNC:29012]	63.022	228.999	1.84	0	-2< FC <2
ENSG00000147408	CSGALNACT1	chondroitin sulfate N-acetylgalactosaminyltransferase 1 [Source:HGNC Symbol;Acc:HGNC:24290]	1.73865	6.39342	1.84	4.42e-36	-2< FC <2
ENSG00000159247	TUBBP5	tubulin beta pseudogene 5 [Source:HGNC Symbol;Acc:HGNC:23674]	0.425196	1.82151	1.84	3.15e-06	-2< FC <2
ENSG00000224596	ZMIZ1-AS1	ZMIZ1 antisense RNA 1 [Source:HGNC Symbol;Acc:HGNC:27433]	31.4935	113.965	1.84	6.41e-188	-2< FC <2
ENSG00000251127	AC091173.1	novel transcript	0	0.25313	1.84	0.00505	-2< FC <2
ENSG00000115598	IL1RL2	interleukin 1 receptor like 2 [Source:HGNC Symbol;Acc:HGNC:5999]	1.48597	5.65073	1.83	9.68e-15	-2< FC <2
ENSG00000168374	ARF4	ADP ribosylation factor 4 [Source:HGNC Symbol;Acc:HGNC:655]	110.994	399.751	1.83	5.9e-266	-2< FC <2
ENSG00000197696	NMB	neuromedin B [Source:HGNC Symbol;Acc:HGNC:7842]	79.534	295.445	1.83	8.29e-23	-2< FC <2
ENSG00000205710	C17orf107	chromosome 17 open reading frame 107 [Source:HGNC Symbol;Acc:HGNC:37238]	0.496135	2.0044	1.83	9.81e-08	-2< FC <2
ENSG00000222009	BTBD19	BTB domain containing 19 [Source:HGNC Symbol;Acc:HGNC:27145]	20.4151	73.8191	1.83	3.87e-127	-2< FC <2
ENSG00000242247	ARFGAP3	ADP ribosylation factor GTPase activating protein 3 [Source:HGNC Symbol;Acc:HGNC:661]	130.268	470.361	1.83	0	-2< FC <2
ENSG00000060982	BCAT1	branched chain amino acid transaminase 1 [Source:HGNC Symbol;Acc:HGNC:976]	49.4893	177.368	1.82	0	-2< FC <2
ENSG00000160360	GPSM1	G protein signaling modulator 1 [Source:HGNC Symbol;Acc:HGNC:17858]	5.61634	20.2123	1.82	2.84e-75	-2< FC <2
ENSG00000160460	AC020929.1	spectrin beta, non-erythrocytic 4 [Source:NCBI gene;Acc:57731]	0.0405967	0.213032	1.82	0.0007043	-2< FC <2
ENSG00000162407	PLPP3	phospholipid phosphatase 3 [Source:HGNC Symbol;Acc:HGNC:9229]	15.8672	56.7767	1.82	2.23e-179	-2< FC <2
ENSG00000172380	GNG12	G protein subunit gamma 12 [Source:HGNC Symbol;Acc:HGNC:19663]	0.337715	1.35994	1.82	2.02e-07	-2< FC <2
ENSG00000173262	SLC2A14	solute carrier family 2 member 14 [Source:HGNC Symbol;Acc:HGNC:18301]	1.1686	4.3323	1.82	1.3e-20	-2< FC <2
ENSG00000185669	SNAI3	snail family transcriptional repressor 3 [Source:HGNC Symbol;Acc:HGNC:18411]	12.5477	45.4234	1.82	2.5e-59	-2< FC <2
ENSG00000088320	REM1	RRAD and GEM like GTPase 1 [Source:HGNC Symbol;Acc:HGNC:15922]	0.025828	0.502854	1.81	0.006216	-2< FC <2
ENSG00000104885	DOT1L	DOT1 like histone lysine methyltransferase [Source:HGNC Symbol;Acc:HGNC:24948]	36.5819	130.231	1.81	7.71e-244	-2< FC <2
ENSG00000126603	GLIS2	GLIS family zinc finger 2 [Source:HGNC Symbol;Acc:HGNC:29450]	1.41925	5.26016	1.81	8.05e-18	-2< FC <2
ENSG00000135318	NT5E	5'-nucleotidase ecto [Source:HGNC Symbol;Acc:HGNC:8021]	0.075316	0.433147	1.81	0.001535	-2< FC <2
ENSG00000139112	GABARAPL1	GABA type A receptor associated protein like 1 [Source:HGNC Symbol;Acc:HGNC:4068]	50.2664	178.411	1.81	5.33e-241	-2< FC <2
ENSG00000171928	TVP23B	trans-golgi network vesicle protein 23 homolog B [Source:HGNC Symbol;Acc:HGNC:20399]	12.9097	46.0142	1.81	6.77e-153	-2< FC <2
ENSG00000178860	MSC	musculin [Source:HGNC Symbol;Acc:HGNC:7321]	155.865	554.937	1.81	7.44e-174	-2< FC <2
ENSG00000204899	MZT1	mitotic spindle organizing protein 1 [Source:HGNC Symbol;Acc:HGNC:33830]	15.8141	56.8113	1.81	7.08e-68	-2< FC <2
ENSG00000147257	GPC3	glypican 3 [Source:HGNC Symbol;Acc:HGNC:4451]	0.0151847	0.308641	1.8	0.006468	-2< FC <2
ENSG00000181915	ADO	2-aminoethanethiol dioxygenase [Source:HGNC Symbol;Acc:HGNC:23506]	67.4581	238.102	1.8	2.71e-214	-2< FC <2
ENSG00000058091	CDK14	cyclin dependent kinase 14 [Source:HGNC Symbol;Acc:HGNC:8883]	19.5462	68.7167	1.79	2.56e-212	-2< FC <2
ENSG00000067167	TRAM1	translocation associated membrane protein 1 [Source:HGNC Symbol;Acc:HGNC:20568]	215.734	755.625	1.79	1.05e-183	-2< FC <2
ENSG00000099250	NRP1	neuropilin 1 [Source:HGNC Symbol;Acc:HGNC:8004]	51.9428	182.283	1.79	0	-2< FC <2
ENSG00000178537	SLC25A20	solute carrier family 25 member 20 [Source:HGNC Symbol;Acc:HGNC:1421]	11.207	39.6208	1.79	6.12e-61	-2< FC <2
ENSG00000183696	UPP1	uridine phosphorylase 1 [Source:HGNC Symbol;Acc:HGNC:12576]	18.3122	64.2088	1.79	1.28e-112	-2< FC <2
ENSG00000198018	ENTPD7	ectonucleoside triphosphate diphosphohydrolase 7 [Source:HGNC Symbol;Acc:HGNC:19745]	9.65339	34.1171	1.79	6.16e-87	-2< FC <2
ENSG00000198576	ARC	activity regulated cytoskeleton associated protein [Source:HGNC Symbol;Acc:HGNC:648]	0.314997	1.35386	1.79	3.8e-05	-2< FC <2
ENSG00000117411	B4GALT2	beta-1,4-galactosyltransferase 2 [Source:HGNC Symbol;Acc:HGNC:925]	1.45815	5.28227	1.78	8.43e-16	-2< FC <2
ENSG00000133101	CCNA1	cyclin A1 [Source:HGNC Symbol;Acc:HGNC:1577]	4.56139	16.2166	1.78	9.11e-31	-2< FC <2
ENSG00000134294	SLC38A2	solute carrier family 38 member 2 [Source:HGNC Symbol;Acc:HGNC:13448]	223.358	782.892	1.78	7.9e-70	-2< FC <2
ENSG00000154122	ANKH	ANKH inorganic pyrophosphate transport regulator [Source:HGNC Symbol;Acc:HGNC:15492]	2.10449	7.37716	1.78	2.68e-68	-2< FC <2
ENSG00000165685	TMEM52B	transmembrane protein 52B [Source:HGNC Symbol;Acc:HGNC:26438]	2.83591	10.0804	1.78	8.68e-29	-2< FC <2
ENSG00000172818	OVOL1	ovo like transcriptional repressor 1 [Source:HGNC Symbol;Acc:HGNC:8525]	0	0.169817	1.78	0.006884	-2< FC <2
ENSG00000231566	LINC02595	long intergenic non-protein coding RNA 2595 [Source:HGNC Symbol;Acc:HGNC:53946]	0	1.74055	1.78	0.006789	-2< FC <2
ENSG00000285106	AC016831.6	novel transcript	0.414906	1.50459	1.78	1.42e-14	-2< FC <2
ENSG00000136379	ABHD17C	abhydrolase domain containing 17C [Source:HGNC Symbol;Acc:HGNC:26925]	3.04799	10.7903	1.77	2.03e-25	-2< FC <2
ENSG00000140450	ARRDC4	arrestin domain containing 4 [Source:HGNC Symbol;Acc:HGNC:28087]	51.4987	178.101	1.77	3.89e-184	-2< FC <2
ENSG00000148737	TCF7L2	transcription factor 7 like 2 [Source:HGNC Symbol;Acc:HGNC:11641]	2.97732	10.3524	1.77	6.34e-52	-2< FC <2
ENSG00000185436	IFNLR1	interferon lambda receptor 1 [Source:HGNC Symbol;Acc:HGNC:18584]	0.290402	1.14462	1.77	2.75e-06	-2< FC <2
ENSG00000203685	STUM	stum, mechanosensory transduction mediator homolog [Source:HGNC Symbol;Acc:HGNC:30491]	0.055973	0.280351	1.77	0.001062	-2< FC <2
ENSG00000105976	MET	MET proto-oncogene, receptor tyrosine kinase [Source:HGNC Symbol;Acc:HGNC:7029]	14.49	49.7395	1.76	2.69e-163	-2< FC <2
ENSG00000128165	ADM2	adrenomedullin 2 [Source:HGNC Symbol;Acc:HGNC:28898]	3.31047	11.5168	1.76	1.77e-38	-2< FC <2
ENSG00000136141	LRCH1	leucine rich repeats and calponin homology domain containing 1 [Source:HGNC Symbol;Acc:HGNC:20309]	15.1064	51.692	1.76	1.57e-193	-2< FC <2
ENSG00000148677	ANKRD1	ankyrin repeat domain 1 [Source:HGNC Symbol;Acc:HGNC:15819]	100.744	346.826	1.76	6.95e-225	-2< FC <2
ENSG00000234572	LINC01800	long intergenic non-protein coding RNA 1800 [Source:HGNC Symbol;Acc:HGNC:52590]	0.15147	0.87348	1.76	0.002682	-2< FC <2
ENSG00000260643	AC092718.3	novel protein	0.163757	0.779269	1.76	0.0007647	-2< FC <2
ENSG00000273017	AP000240.1	novel transcript, sense intronic BACH1	6.9576	25.4595	1.76	9.32e-11	-2< FC <2
ENSG00000154065	ANKRD29	ankyrin repeat domain 29 [Source:HGNC Symbol;Acc:HGNC:27110]	0.162069	0.655633	1.75	2.86e-05	-2< FC <2
ENSG00000156711	MAPK13	mitogen-activated protein kinase 13 [Source:HGNC Symbol;Acc:HGNC:6875]	4.69531	16.0863	1.75	2.96e-63	-2< FC <2
ENSG00000163347	CLDN1	claudin 1 [Source:HGNC Symbol;Acc:HGNC:2032]	0.0970763	0.520414	1.75	0.002564	-2< FC <2
ENSG00000229882	AL450469.1	novel transcript	0.0932837	1.71887	1.75	0.008531	-2< FC <2
ENSG00000013392	RWDD2A	RWD domain containing 2A [Source:HGNC Symbol;Acc:HGNC:21385]	3.14173	10.8022	1.74	1.31e-32	-2< FC <2
ENSG00000134070	IRAK2	interleukin 1 receptor associated kinase 2 [Source:HGNC Symbol;Acc:HGNC:6113]	97.4337	330.434	1.74	1.46e-238	-2< FC <2
ENSG00000138061	CYP1B1	cytochrome P450 family 1 subfamily B member 1 [Source:HGNC Symbol;Acc:HGNC:2597]	623.344	2109.97	1.74	0	-2< FC <2
ENSG00000167767	KRT80	keratin 80 [Source:HGNC Symbol;Acc:HGNC:27056]	0.0408727	0.288601	1.74	0.006023	-2< FC <2
ENSG00000168389	MFSD2A	major facilitator superfamily domain containing 2A [Source:HGNC Symbol;Acc:HGNC:25897]	37.765	128.144	1.74	4.32e-149	-2< FC <2
ENSG00000232810	TNF	tumor necrosis factor [Source:HGNC Symbol;Acc:HGNC:11892]	82.3556	278.768	1.74	4.41e-223	-2< FC <2
ENSG00000078177	N4BP2	NEDD4 binding protein 2 [Source:HGNC Symbol;Acc:HGNC:29851]	9.0884	30.6892	1.73	6.02e-153	-2< FC <2
ENSG00000112137	PHACTR1	phosphatase and actin regulator 1 [Source:HGNC Symbol;Acc:HGNC:20990]	12.1028	40.6396	1.73	6.65e-175	-2< FC <2
ENSG00000184292	TACSTD2	tumor associated calcium signal transducer 2 [Source:HGNC Symbol;Acc:HGNC:11530]	10.3673	35.2067	1.73	9.45e-52	-2< FC <2
ENSG00000249859	PVT1	Pvt1 oncogene [Source:HGNC Symbol;Acc:HGNC:9709]	0.393311	1.44726	1.73	4.3e-08	-2< FC <2
ENSG00000273812	BX640514.2	novel transcript	5.8651	20.6812	1.73	2.14e-11	-2< FC <2
ENSG00000102908	NFAT5	nuclear factor of activated T cells 5 [Source:HGNC Symbol;Acc:HGNC:7774]	14.2227	47.5738	1.72	8.01e-183	-2< FC <2
ENSG00000163938	GNL3	G protein nucleolar 3 [Source:HGNC Symbol;Acc:HGNC:29931]	44.8487	149.378	1.72	4.44e-184	-2< FC <2
ENSG00000175106	TVP23C	trans-golgi network vesicle protein 23 homolog C [Source:HGNC Symbol;Acc:HGNC:30453]	1.43923	4.91403	1.72	7.96e-20	-2< FC <2
ENSG00000188112	C6orf132	chromosome 6 open reading frame 132 [Source:HGNC Symbol;Acc:HGNC:21288]	0.006698	0.116261	1.72	0.01003	-2< FC <2
ENSG00000259642	ST20-AS1	ST20 antisense RNA 1 [Source:HGNC Symbol;Acc:HGNC:27521]	0.698875	2.48006	1.72	4.63e-10	-2< FC <2
ENSG00000283646	LINC02009	long intergenic non-protein coding RNA 2009 [Source:HGNC Symbol;Acc:HGNC:52845]	0.058647	0.410289	1.72	0.006574	-2< FC <2
ENSG00000131370	SH3BP5	SH3 domain binding protein 5 [Source:HGNC Symbol;Acc:HGNC:10827]	155.715	514.668	1.71	4.07e-303	-2< FC <2
ENSG00000132432	SEC61G	SEC61 translocon gamma subunit [Source:HGNC Symbol;Acc:HGNC:18277]	39.6533	132.075	1.71	1.18e-126	-2< FC <2
ENSG00000174945	AMZ1	archaelysin family metallopeptidase 1 [Source:HGNC Symbol;Acc:HGNC:22231]	4.47586	14.9078	1.71	5.65e-62	-2< FC <2
ENSG00000214810	CYCSP55	CYCS pseudogene 55 [Source:HGNC Symbol;Acc:HGNC:21252]	0.279935	3.006	1.71	0.009499	-2< FC <2
ENSG00000256633	AP005019.1	novel transcript	1.05722	4.48901	1.71	0.0004824	-2< FC <2
ENSG00000125531	FNDC11	fibronectin type III domain containing 11 [Source:HGNC Symbol;Acc:HGNC:28764]	0.0477427	0.348031	1.7	0.008005	-2< FC <2
ENSG00000171604	CXXC5	CXXC finger protein 5 [Source:HGNC Symbol;Acc:HGNC:26943]	24.3635	80.1318	1.7	5.13e-162	-2< FC <2
ENSG00000198833	UBE2J1	ubiquitin conjugating enzyme E2 J1 [Source:HGNC Symbol;Acc:HGNC:17598]	83.0949	274.206	1.7	2.42e-255	-2< FC <2
ENSG00000212452	SNORD69	small nucleolar RNA, C/D box 69 [Source:HGNC Symbol;Acc:HGNC:32730]	1.13065	12.0289	1.7	0.01048	-2< FC <2
ENSG00000229152	ANKRD10-IT1	ANKRD10 intronic transcript 1 [Source:HGNC Symbol;Acc:HGNC:39891]	40.5703	134.389	1.7	3.92e-57	-2< FC <2
ENSG00000259834	AL365361.1	novel transcript	4.86053	16.2351	1.7	3.45e-40	-2< FC <2
ENSG00000274964	AC026356.1	novel transcript, sense intronic to BICD1	0.295862	1.47957	1.7	0.003301	-2< FC <2
ENSG00000284240	LINC02801	long intergenic non-protein coding RNA 2801 [Source:HGNC Symbol;Acc:HGNC:54325]	0.0702667	0.35956	1.7	0.003208	-2< FC <2
ENSG00000150764	DIXDC1	DIX domain containing 1 [Source:HGNC Symbol;Acc:HGNC:23695]	0.380901	1.31789	1.69	1.96e-10	-2< FC <2
ENSG00000166068	SPRED1	sprouty related EVH1 domain containing 1 [Source:HGNC Symbol;Acc:HGNC:20249]	5.94402	19.5267	1.69	3.35e-88	-2< FC <2
ENSG00000091844	RGS17	regulator of G protein signaling 17 [Source:HGNC Symbol;Acc:HGNC:14088]	0.133057	0.513748	1.68	9.89e-05	-2< FC <2
ENSG00000118898	PPL	periplakin [Source:HGNC Symbol;Acc:HGNC:9273]	0.005595	0.097141	1.68	0.01214	-2< FC <2
ENSG00000123342	MMP19	matrix metallopeptidase 19 [Source:HGNC Symbol;Acc:HGNC:7165]	42.9196	139.156	1.68	2.04e-212	-2< FC <2
ENSG00000151136	BTBD11	BTB domain containing 11 [Source:HGNC Symbol;Acc:HGNC:23844]	1.23549	4.12887	1.68	2.67e-22	-2< FC <2
ENSG00000261578	AP003119.3	novel transcript, overlapping to TSKU	0.0102587	0.178107	1.68	0.01214	-2< FC <2
ENSG00000273565	AL691403.2	novel transcript	0.093661	1.52225	1.68	0.01215	-2< FC <2
ENSG00000047634	SCML1	Scm polycomb group protein like 1 [Source:HGNC Symbol;Acc:HGNC:10580]	11.6842	37.7729	1.67	3.24e-86	-2< FC <2
ENSG00000112473	SLC39A7	solute carrier family 39 member 7 [Source:HGNC Symbol;Acc:HGNC:4927]	98.0007	316.678	1.67	2.63e-260	-2< FC <2
ENSG00000143851	PTPN7	protein tyrosine phosphatase non-receptor type 7 [Source:HGNC Symbol;Acc:HGNC:9659]	12.2116	39.5346	1.67	6.62e-109	-2< FC <2
ENSG00000153234	NR4A2	nuclear receptor subfamily 4 group A member 2 [Source:HGNC Symbol;Acc:HGNC:7981]	5.98601	19.4765	1.67	1.12e-48	-2< FC <2
ENSG00000268355	AC243960.3	novel transcript	1.1904	4.5154	1.67	5.27e-05	-2< FC <2
ENSG00000274213	AC015912.3	novel transcript	13.8656	46.2734	1.67	2.76e-13	-2< FC <2
ENSG00000162616	DNAJB4	DnaJ heat shock protein family (Hsp40) member B4 [Source:HGNC Symbol;Acc:HGNC:14886]	11.3991	36.8008	1.66	2.77e-76	-2< FC <2
ENSG00000184599	TAFA3	TAFA chemokine like family member 3 [Source:HGNC Symbol;Acc:HGNC:21590]	1.01228	3.7339	1.66	2.76e-05	-2< FC <2
ENSG00000186594	MIR22HG	MIR22 host gene [Source:HGNC Symbol;Acc:HGNC:28219]	68.9074	219.88	1.66	1.02e-206	-2< FC <2
ENSG00000188290	HES4	hes family bHLH transcription factor 4 [Source:HGNC Symbol;Acc:HGNC:24149]	0.270196	1.45388	1.66	0.005588	-2< FC <2
ENSG00000205861	PCOTH	Pro-X-Gly collagen triple helix like repeat containing [Source:HGNC Symbol;Acc:HGNC:39839]	0.104446	0.853477	1.66	0.01147	-2< FC <2
ENSG00000236509	RPL21P133	ribosomal protein L21 pseudogene 133 [Source:HGNC Symbol;Acc:HGNC:36003]	0.176827	1.85399	1.66	0.01255	-2< FC <2
ENSG00000244675	AC108676.1	novel transcript, sense overlapping to ATP13A3	0.143076	0.675803	1.66	0.003056	-2< FC <2
ENSG00000261504	LINC01686	long intergenic non-protein coding RNA 1686 [Source:HGNC Symbol;Acc:HGNC:27643]	0.0646057	0.645327	1.66	0.01238	-2< FC <2
ENSG00000102755	FLT1	fms related tyrosine kinase 1 [Source:HGNC Symbol;Acc:HGNC:3763]	2.30408	7.35323	1.65	5.06e-55	-2< FC <2
ENSG00000108342	CSF3	colony stimulating factor 3 [Source:HGNC Symbol;Acc:HGNC:2438]	0.118003	0.652522	1.65	0.006894	-2< FC <2
ENSG00000111674	ENO2	enolase 2 [Source:HGNC Symbol;Acc:HGNC:3353]	4.36736	14.0116	1.65	5.56e-42	-2< FC <2
ENSG00000162433	AK4	adenylate kinase 4 [Source:HGNC Symbol;Acc:HGNC:363]	40.2892	127.928	1.65	3.48e-191	-2< FC <2
ENSG00000162924	REL	REL proto-oncogene, NF-kB subunit [Source:HGNC Symbol;Acc:HGNC:9954]	35.5856	112.743	1.65	1.46e-273	-2< FC <2
ENSG00000164244	PRRC1	proline rich coiled-coil 1 [Source:HGNC Symbol;Acc:HGNC:28164]	11.5268	36.837	1.65	8.24e-124	-2< FC <2
ENSG00000204388	HSPA1B	heat shock protein family A (Hsp70) member 1B [Source:HGNC Symbol;Acc:HGNC:5233]	8.51121	27.224	1.65	1.05e-43	-2< FC <2
ENSG00000250635	CXXC5-AS1	CXXC5 antisense RNA 1 [Source:HGNC Symbol;Acc:HGNC:53009]	1.65561	6.29387	1.65	0.000192	-2< FC <2
ENSG00000259343	TMC3-AS1	TMC3 antisense RNA 1 [Source:HGNC Symbol;Acc:HGNC:51424]	0.168472	0.617581	1.65	5.73e-05	-2< FC <2
ENSG00000085733	CTTN	cortactin [Source:HGNC Symbol;Acc:HGNC:3338]	0.748034	2.4538	1.64	5.42e-14	-2< FC <2
ENSG00000124191	TOX2	TOX high mobility group box family member 2 [Source:HGNC Symbol;Acc:HGNC:16095]	0.299657	1.12591	1.64	0.0002236	-2< FC <2
ENSG00000154582	ELOC	elongin C [Source:HGNC Symbol;Acc:HGNC:11617]	26.1256	82.6684	1.64	8.22e-141	-2< FC <2
ENSG00000207067	SNORA72	small nucleolar RNA, H/ACA box 72 [Source:HGNC Symbol;Acc:HGNC:10234]	3.71502	16.5626	1.64	0.003074	-2< FC <2
ENSG00000059769	DNAJC25	DnaJ heat shock protein family (Hsp40) member C25 [Source:HGNC Symbol;Acc:HGNC:34187]	6.08631	19.2981	1.63	3.44e-36	-2< FC <2
ENSG00000122483	CCDC18	coiled-coil domain containing 18 [Source:HGNC Symbol;Acc:HGNC:30370]	6.13662	19.3272	1.63	1.26e-60	-2< FC <2
ENSG00000139173	TMEM117	transmembrane protein 117 [Source:HGNC Symbol;Acc:HGNC:25308]	0.377023	1.37109	1.63	5.14e-05	-2< FC <2
ENSG00000166471	TMEM41B	transmembrane protein 41B [Source:HGNC Symbol;Acc:HGNC:28948]	20.4444	64.0204	1.63	3.22e-128	-2< FC <2
ENSG00000182621	PLCB1	phospholipase C beta 1 [Source:HGNC Symbol;Acc:HGNC:15917]	1.87042	5.87583	1.63	2.32e-63	-2< FC <2
ENSG00000233077	LINC01271	long intergenic non-protein coding RNA 1271 [Source:HGNC Symbol;Acc:HGNC:50327]	0.303124	1.24572	1.63	0.001107	-2< FC <2
ENSG00000234906	APOC2	apolipoprotein C2 [Source:HGNC Symbol;Acc:HGNC:609]	0	0.46455	1.63	0.01324	-2< FC <2
ENSG00000070081	NUCB2	nucleobindin 2 [Source:HGNC Symbol;Acc:HGNC:8044]	9.38507	29.27	1.62	2.02e-118	-2< FC <2
ENSG00000158615	PPP1R15B	protein phosphatase 1 regulatory subunit 15B [Source:HGNC Symbol;Acc:HGNC:14951]	87.9558	274.449	1.62	7.63e-233	-2< FC <2
ENSG00000179965	ZNF771	zinc finger protein 771 [Source:HGNC Symbol;Acc:HGNC:29653]	0.499656	1.66066	1.62	1.86e-08	-2< FC <2
ENSG00000215417	MIR17HG	miR-17-92a-1 cluster host gene [Source:HGNC Symbol;Acc:HGNC:23564]	2.31992	7.39139	1.62	6.1e-19	-2< FC <2
ENSG00000272010	AC100814.2	novel transcript	0	0.896923	1.62	0.01414	-2< FC <2
ENSG00000274653	AC106782.5	novel transcript, antisense to TBC1D10B	1.92978	7.1823	1.62	0.0002277	-2< FC <2
ENSG00000057704	TMCC3	transmembrane and coiled-coil domain family 3 [Source:HGNC Symbol;Acc:HGNC:29199]	10.4918	32.3976	1.61	1.07e-118	-2< FC <2
ENSG00000103257	SLC7A5	solute carrier family 7 member 5 [Source:HGNC Symbol;Acc:HGNC:11063]	60.7989	188.54	1.61	2e-200	-2< FC <2
ENSG00000140743	CDR2	cerebellar degeneration related protein 2 [Source:HGNC Symbol;Acc:HGNC:1799]	6.39767	19.9669	1.61	2.53e-53	-2< FC <2
ENSG00000159261	CLDN14	claudin 14 [Source:HGNC Symbol;Acc:HGNC:2035]	0.014429	0.244568	1.61	0.01675	-2< FC <2
ENSG00000264269	AC016866.1	novel transcript, antisense to DYM	0.391942	2.12842	1.61	0.009167	-2< FC <2
ENSG00000267655	AC125437.1	novel transcript, sense intronic to ATP9B	3.43312	11.5748	1.61	4.51e-07	-2< FC <2
ENSG00000284686	AC119674.2	novel transcript	0.248106	1.00038	1.61	0.001755	-2< FC <2
ENSG00000034152	MAP2K3	mitogen-activated protein kinase kinase 3 [Source:HGNC Symbol;Acc:HGNC:6843]	61.2048	187.889	1.6	3.15e-214	-2< FC <2
ENSG00000101188	NTSR1	neurotensin receptor 1 [Source:HGNC Symbol;Acc:HGNC:8039]	0.452042	1.52726	1.6	3.69e-06	-2< FC <2
ENSG00000121579	NAA50	N(alpha)-acetyltransferase 50, NatE catalytic subunit [Source:HGNC Symbol;Acc:HGNC:29533]	56.0711	172.734	1.6	1.46e-177	-2< FC <2
ENSG00000136688	IL36G	interleukin 36 gamma [Source:HGNC Symbol;Acc:HGNC:15741]	17.8381	55.0868	1.6	1.31e-47	-2< FC <2
ENSG00000139793	MBNL2	muscleblind like splicing regulator 2 [Source:HGNC Symbol;Acc:HGNC:16746]	16.282	50.1402	1.6	5.64e-115	-2< FC <2
ENSG00000140650	PMM2	phosphomannomutase 2 [Source:HGNC Symbol;Acc:HGNC:9115]	5.34524	16.5304	1.6	2.84e-73	-2< FC <2
ENSG00000188716	DUPD1	dual specificity phosphatase and pro isomerase domain containing 1 [Source:HGNC Symbol;Acc:HGNC:23481]	0.770435	3.30657	1.6	0.003225	-2< FC <2
ENSG00000204052	LRRC73	leucine rich repeat containing 73 [Source:HGNC Symbol;Acc:HGNC:21375]	0.021638	0.328881	1.6	0.01742	-2< FC <2
ENSG00000270299	AL121758.1	novel protein	0.0806783	0.464659	1.6	0.01129	-2< FC <2
ENSG00000136052	SLC41A2	solute carrier family 41 member 2 [Source:HGNC Symbol;Acc:HGNC:31045]	36.0574	109.899	1.59	4.58e-150	-2< FC <2
ENSG00000164181	ELOVL7	ELOVL fatty acid elongase 7 [Source:HGNC Symbol;Acc:HGNC:26292]	1.61322	5.04471	1.59	1.81e-16	-2< FC <2
ENSG00000172578	KLHL6	kelch like family member 6 [Source:HGNC Symbol;Acc:HGNC:18653]	21.4179	65.3198	1.59	7.08e-215	-2< FC <2
ENSG00000181649	PHLDA2	pleckstrin homology like domain family A member 2 [Source:HGNC Symbol;Acc:HGNC:12385]	12.5063	38.8352	1.59	6.18e-25	-2< FC <2
ENSG00000198856	OSTC	oligosaccharyltransferase complex non-catalytic subunit [Source:HGNC Symbol;Acc:HGNC:24448]	98.9204	302.488	1.59	1.89e-135	-2< FC <2
ENSG00000200448	AL049757.1		0.888977	8.42394	1.59	0.01723	-2< FC <2
ENSG00000235636	NUS1P1	NUS1 pseudogene 1 [Source:HGNC Symbol;Acc:HGNC:38472]	0.486983	2.15742	1.59	0.005103	-2< FC <2
ENSG00000263535	AK4P1	adenylate kinase 4 pseudogene 1 [Source:HGNC Symbol;Acc:HGNC:364]	2.5672	8.84416	1.59	2.55e-05	-2< FC <2
ENSG00000115902	SLC1A4	solute carrier family 1 member 4 [Source:HGNC Symbol;Acc:HGNC:10942]	26.3269	79.9467	1.58	1.96e-179	-2< FC <2
ENSG00000251369	ZNF550	zinc finger protein 550 [Source:HGNC Symbol;Acc:HGNC:28643]	5.82889	17.7139	1.58	3.56e-54	-2< FC <2
ENSG00000251586	TET2-AS1	TET2 antisense RNA 1 [Source:HGNC Symbol;Acc:HGNC:41125]	0.076659	1.48923	1.58	0.01888	-2< FC <2
ENSG00000255150	EID3	EP300 interacting inhibitor of differentiation 3 [Source:HGNC Symbol;Acc:HGNC:32961]	3.07932	9.75463	1.58	8.13e-11	-2< FC <2
ENSG00000276023	DUSP14	dual specificity phosphatase 14 [Source:HGNC Symbol;Acc:HGNC:17007]	0.975215	3.22627	1.58	5.87e-07	-2< FC <2
ENSG00000006704	GTF2IRD1	GTF2I repeat domain containing 1 [Source:HGNC Symbol;Acc:HGNC:4661]	4.18393	12.6906	1.57	6.06e-50	-2< FC <2
ENSG00000068366	ACSL4	acyl-CoA synthetase long chain family member 4 [Source:HGNC Symbol;Acc:HGNC:3571]	116.106	348.991	1.57	1.74e-202	-2< FC <2
ENSG00000110799	VWF	von Willebrand factor [Source:HGNC Symbol;Acc:HGNC:12726]	2.96502	8.94703	1.57	1.69e-50	-2< FC <2
ENSG00000145050	MANF	mesencephalic astrocyte derived neurotrophic factor [Source:HGNC Symbol;Acc:HGNC:15461]	46.2656	139.355	1.57	2.05e-146	-2< FC <2
ENSG00000164164	OTUD4	OTU deubiquitinase 4 [Source:HGNC Symbol;Acc:HGNC:24949]	36.1648	109.123	1.57	2.5e-212	-2< FC <2
ENSG00000171867	PRNP	prion protein [Source:HGNC Symbol;Acc:HGNC:9449]	138.002	414.141	1.57	1.11e-228	-2< FC <2
ENSG00000172115	CYCS	cytochrome c, somatic [Source:HGNC Symbol;Acc:HGNC:19986]	36.8009	110.482	1.57	1.98e-140	-2< FC <2
ENSG00000226989	AL049758.1	chromosome 7 open reading frame 44 (C7orf44) pseudogene	1.0958	4.6962	1.57	0.00561	-2< FC <2
ENSG00000228695	CES1P1	carboxylesterase 1 pseudogene 1 [Source:HGNC Symbol;Acc:HGNC:18546]	2.97252	9.17405	1.57	1.9e-19	-2< FC <2
ENSG00000114107	CEP70	centrosomal protein 70 [Source:HGNC Symbol;Acc:HGNC:29972]	1.27529	3.9322	1.56	2.42e-13	-2< FC <2
ENSG00000120063	GNA13	G protein subunit alpha 13 [Source:HGNC Symbol;Acc:HGNC:4381]	113.334	338.833	1.56	1.33e-200	-2< FC <2
ENSG00000130340	SNX9	sorting nexin 9 [Source:HGNC Symbol;Acc:HGNC:14973]	157.191	470.768	1.56	5.83e-227	-2< FC <2
ENSG00000144655	CSRNP1	cysteine and serine rich nuclear protein 1 [Source:HGNC Symbol;Acc:HGNC:14300]	28.2216	84.1954	1.56	8.35e-91	-2< FC <2
ENSG00000151012	SLC7A11	solute carrier family 7 member 11 [Source:HGNC Symbol;Acc:HGNC:11059]	464.413	1390.4	1.56	4.4e-219	-2< FC <2
ENSG00000151694	ADAM17	ADAM metallopeptidase domain 17 [Source:HGNC Symbol;Acc:HGNC:195]	51.5014	153.499	1.56	3.76e-283	-2< FC <2
ENSG00000271216	LINC01050	long intergenic non-protein coding RNA 1050 [Source:HGNC Symbol;Acc:HGNC:49044]	40.5677	121.674	1.56	9.52e-41	-2< FC <2
ENSG00000115170	ACVR1	activin A receptor type 1 [Source:HGNC Symbol;Acc:HGNC:171]	45.2912	134.196	1.55	1.73e-187	-2< FC <2
ENSG00000120129	DUSP1	dual specificity phosphatase 1 [Source:HGNC Symbol;Acc:HGNC:3064]	98.5581	292.703	1.55	6.6e-187	-2< FC <2
ENSG00000134490	TMEM241	transmembrane protein 241 [Source:HGNC Symbol;Acc:HGNC:31723]	0.912146	2.83177	1.55	3.49e-10	-2< FC <2
ENSG00000153037	SRP19	signal recognition particle 19 [Source:HGNC Symbol;Acc:HGNC:11300]	2.34379	7.02079	1.55	2.51e-44	-2< FC <2
ENSG00000184205	TSPYL2	TSPY like 2 [Source:HGNC Symbol;Acc:HGNC:24358]	11.7221	34.8183	1.55	1.71e-93	-2< FC <2
ENSG00000186352	ANKRD37	ankyrin repeat domain 37 [Source:HGNC Symbol;Acc:HGNC:29593]	3.594	10.8998	1.55	1.33e-19	-2< FC <2
ENSG00000224790	AP000704.2	novel transcript	0.195809	0.821952	1.55	0.006441	-2< FC <2
ENSG00000231170	AC002451.1	novel transcript	0.163161	1.02602	1.55	0.01769	-2< FC <2
ENSG00000274605	PCCA-DT	PCCA divergent transcript [Source:HGNC Symbol;Acc:HGNC:53266]	1.55984	5.26603	1.55	8.09e-05	-2< FC <2
ENSG00000058262	SEC61A1	SEC61 translocon alpha 1 subunit [Source:HGNC Symbol;Acc:HGNC:18276]	182.586	538.648	1.54	0	-2< FC <2
ENSG00000091106	NLRC4	NLR family CARD domain containing 4 [Source:HGNC Symbol;Acc:HGNC:16412]	35.8912	106.064	1.54	5.63e-140	-2< FC <2
ENSG00000106683	LIMK1	LIM domain kinase 1 [Source:HGNC Symbol;Acc:HGNC:6613]	44.2994	130.727	1.54	3.67e-237	-2< FC <2
ENSG00000136026	CKAP4	cytoskeleton associated protein 4 [Source:HGNC Symbol;Acc:HGNC:16991]	53.0317	156.013	1.54	4.24e-163	-2< FC <2
ENSG00000168779	SHOX2	short stature homeobox 2 [Source:HGNC Symbol;Acc:HGNC:10854]	1.76057	5.28058	1.54	7.61e-19	-2< FC <2
ENSG00000179820	MYADM	myeloid associated differentiation marker [Source:HGNC Symbol;Acc:HGNC:7544]	17.3194	51.1532	1.54	3.25e-98	-2< FC <2
ENSG00000188001	TPRG1	tumor protein p63 regulated 1 [Source:HGNC Symbol;Acc:HGNC:24759]	2.00985	5.98231	1.54	8.05e-35	-2< FC <2
ENSG00000198517	MAFK	MAF bZIP transcription factor K [Source:HGNC Symbol;Acc:HGNC:6782]	34.9054	102.571	1.54	3.74e-156	-2< FC <2
ENSG00000274565	AC080038.2	novel transcript	0.0754417	0.686827	1.54	0.022	-2< FC <2
ENSG00000085721	RRN3	RRN3 homolog, RNA polymerase I transcription factor [Source:HGNC Symbol;Acc:HGNC:30346]	25.0797	73.3944	1.53	1.3e-132	-2< FC <2
ENSG00000088899	LZTS3	leucine zipper tumor suppressor family member 3 [Source:HGNC Symbol;Acc:HGNC:30139]	1.42753	4.26252	1.53	8.35e-17	-2< FC <2
ENSG00000115009	CCL20	C-C motif chemokine ligand 20 [Source:HGNC Symbol;Acc:HGNC:10619]	14.8524	43.905	1.53	3.86e-35	-2< FC <2
ENSG00000124731	TREM1	triggering receptor expressed on myeloid cells 1 [Source:HGNC Symbol;Acc:HGNC:17760]	9.14529	26.9827	1.53	4.12e-64	-2< FC <2
ENSG00000135077	HAVCR2	hepatitis A virus cellular receptor 2 [Source:HGNC Symbol;Acc:HGNC:18437]	65.5968	192.262	1.53	3.62e-207	-2< FC <2
ENSG00000139163	ETNK1	ethanolamine kinase 1 [Source:HGNC Symbol;Acc:HGNC:24649]	26.5933	78.0814	1.53	5.29e-115	-2< FC <2
ENSG00000158428	CATIP	ciliogenesis associated TTC17 interacting protein [Source:HGNC Symbol;Acc:HGNC:25062]	0.0560677	0.305512	1.53	0.01666	-2< FC <2
ENSG00000173166	RAPH1	Ras association (RalGDS/AF-6) and pleckstrin homology domains 1 [Source:HGNC Symbol;Acc:HGNC:14436]	7.62672	22.3108	1.53	1.42e-92	-2< FC <2
ENSG00000198586	TLK1	tousled like kinase 1 [Source:HGNC Symbol;Acc:HGNC:11841]	48.9572	143.064	1.53	1.89e-286	-2< FC <2
ENSG00000228013	IL6R-AS1	IL6R antisense RNA 1 [Source:HGNC Symbol;Acc:HGNC:53716]	0.122001	0.663959	1.53	0.01628	-2< FC <2
ENSG00000231811	AL159166.1	novel transcript	3.47677	11.9008	1.53	0.0005814	-2< FC <2
ENSG00000259000	DOCK11P1	dedicator of cytokinesis 11 pseudogene 1 [Source:HGNC Symbol;Acc:HGNC:31719]	0.067681	0.298805	1.53	0.01025	-2< FC <2
ENSG00000263345	AC006435.2	novel transcript, antisense to SGSM2	1.91672	6.07302	1.53	1.33e-06	-2< FC <2
ENSG00000007384	RHBDF1	rhomboid 5 homolog 1 [Source:HGNC Symbol;Acc:HGNC:20561]	0.290186	0.955671	1.52	9.35e-05	-2< FC <2
ENSG00000100139	MICALL1	MICAL like 1 [Source:HGNC Symbol;Acc:HGNC:29804]	24.7932	72.2477	1.52	2.24e-129	-2< FC <2
ENSG00000115520	COQ10B	coenzyme Q10B [Source:HGNC Symbol;Acc:HGNC:25819]	41.8242	121.663	1.52	2.46e-121	-2< FC <2
ENSG00000152484	USP12	ubiquitin specific peptidase 12 [Source:HGNC Symbol;Acc:HGNC:20485]	88.704	258.247	1.52	3.23e-252	-2< FC <2
ENSG00000153214	TMEM87B	transmembrane protein 87B [Source:HGNC Symbol;Acc:HGNC:25913]	20.7026	60.281	1.52	4.73e-123	-2< FC <2
ENSG00000197147	LRRC8B	leucine rich repeat containing 8 VRAC subunit B [Source:HGNC Symbol;Acc:HGNC:30692]	3.95288	11.5365	1.52	1.15e-55	-2< FC <2
ENSG00000211445	GPX3	glutathione peroxidase 3 [Source:HGNC Symbol;Acc:HGNC:4555]	1.22157	3.73948	1.52	5.3e-09	-2< FC <2
ENSG00000271707	ATP1B3P1	ATPase Na+/K+ transporting subunit beta 3 pseudogene 1 [Source:HGNC Symbol;Acc:HGNC:807]	0.104759	0.965165	1.52	0.02403	-2< FC <2
ENSG00000117298	ECE1	endothelin converting enzyme 1 [Source:HGNC Symbol;Acc:HGNC:3146]	8.40453	24.2659	1.51	1.92e-85	-2< FC <2
ENSG00000119899	SLC17A5	solute carrier family 17 member 5 [Source:HGNC Symbol;Acc:HGNC:10933]	33.4178	96.5949	1.51	2.14e-121	-2< FC <2
ENSG00000135525	MAP7	microtubule associated protein 7 [Source:HGNC Symbol;Acc:HGNC:6869]	1.83793	5.40609	1.51	1.08e-19	-2< FC <2
ENSG00000136240	KDELR2	KDEL endoplasmic reticulum protein retention receptor 2 [Source:HGNC Symbol;Acc:HGNC:6305]	50.9007	146.669	1.51	9.35e-142	-2< FC <2
ENSG00000168003	SLC3A2	solute carrier family 3 member 2 [Source:HGNC Symbol;Acc:HGNC:11026]	269.065	775.897	1.51	1.21e-266	-2< FC <2
ENSG00000173334	TRIB1	tribbles pseudokinase 1 [Source:HGNC Symbol;Acc:HGNC:16891]	37.3148	107.956	1.51	2.17e-126	-2< FC <2
ENSG00000181458	TMEM45A	transmembrane protein 45A [Source:HGNC Symbol;Acc:HGNC:25480]	0.021484	0.154671	1.51	0.02444	-2< FC <2
ENSG00000197780	TAF13	TATA-box binding protein associated factor 13 [Source:HGNC Symbol;Acc:HGNC:11546]	49.5927	143.586	1.51	9.32e-78	-2< FC <2
ENSG00000205639	MFSD2B	major facilitator superfamily domain containing 2B [Source:HGNC Symbol;Acc:HGNC:37207]	0.411361	1.30165	1.51	2.45e-05	-2< FC <2
ENSG00000221955	SLC12A8	solute carrier family 12 member 8 [Source:HGNC Symbol;Acc:HGNC:15595]	13.0304	37.8042	1.51	4.84e-80	-2< FC <2
ENSG00000255298	OR8G5	olfactory receptor family 8 subfamily G member 5 [Source:HGNC Symbol;Acc:HGNC:19622]	0	0.30689	1.51	0.02166	-2< FC <2
ENSG00000260101	AC008074.2	novel transcript	3.59287	10.6423	1.51	2.35e-14	-2< FC <2
ENSG00000072110	ACTN1	actinin alpha 1 [Source:HGNC Symbol;Acc:HGNC:163]	33.62	96.0547	1.5	4.01e-179	-2< FC <2
ENSG00000099139	PCSK5	proprotein convertase subtilisin/kexin type 5 [Source:HGNC Symbol;Acc:HGNC:8747]	1.72955	5.01153	1.5	3.2e-33	-2< FC <2
ENSG00000115594	IL1R1	interleukin 1 receptor type 1 [Source:HGNC Symbol;Acc:HGNC:5993]	34.546	98.7652	1.5	1.04e-219	-2< FC <2
ENSG00000178074	C2orf69	chromosome 2 open reading frame 69 [Source:HGNC Symbol;Acc:HGNC:26799]	8.10517	23.3362	1.5	1.76e-47	-2< FC <2
ENSG00000186056	MATN1-AS1	MATN1 antisense RNA 1 [Source:HGNC Symbol;Acc:HGNC:40364]	0.471988	1.48891	1.5	2.36e-05	-2< FC <2
ENSG00000237417	XRCC6P1	X-ray repair cross complementing 6 pseudogene 1 [Source:HGNC Symbol;Acc:HGNC:45183]	0	0.281987	1.5	0.0231	-2< FC <2
ENSG00000265996	MIR3671	microRNA 3671 [Source:HGNC Symbol;Acc:HGNC:38925]	23.3495	73.5287	1.5	1.6e-05	-2< FC <2
ENSG00000269463	AP001160.4	novel transcript, sense intronic to STX5	1.01388	4.27094	1.5	0.01051	-2< FC <2
ENSG00000108179	PPIF	peptidylprolyl isomerase F [Source:HGNC Symbol;Acc:HGNC:9259]	353.014	1001.59	1.49	4.91e-231	-2< FC <2
ENSG00000133169	BEX1	brain expressed X-linked 1 [Source:HGNC Symbol;Acc:HGNC:1036]	1.81191	5.76943	1.49	9.17e-05	-2< FC <2
ENSG00000165997	ARL5B	ADP ribosylation factor like GTPase 5B [Source:HGNC Symbol;Acc:HGNC:23052]	17.5253	50.0335	1.49	7.12e-92	-2< FC <2
ENSG00000260781	ARHGAP23P1	Rho GTPase activating protein 23 pseudogene 1 [Source:HGNC Symbol;Acc:HGNC:45039]	0.020675	0.311423	1.49	0.02733	-2< FC <2
ENSG00000071537	SEL1L	SEL1L adaptor subunit of ERAD E3 ubiquitin ligase [Source:HGNC Symbol;Acc:HGNC:10717]	55.1856	155.655	1.48	1.58e-252	-2< FC <2
ENSG00000113615	SEC24A	SEC24 homolog A, COPII coat complex component [Source:HGNC Symbol;Acc:HGNC:10703]	17.723	50.1252	1.48	9.35e-128	-2< FC <2
ENSG00000139637	C12orf10	chromosome 12 open reading frame 10 [Source:HGNC Symbol;Acc:HGNC:17590]	11.7204	33.219	1.48	8.5e-49	-2< FC <2
ENSG00000143870	PDIA6	protein disulfide isomerase family A member 6 [Source:HGNC Symbol;Acc:HGNC:30168]	98.7994	279.173	1.48	4.75e-268	-2< FC <2
ENSG00000150961	SEC24D	SEC24 homolog D, COPII coat complex component [Source:HGNC Symbol;Acc:HGNC:10706]	26.6383	75.4579	1.48	2.43e-176	-2< FC <2
ENSG00000159784	FAM131B	family with sequence similarity 131 member B [Source:HGNC Symbol;Acc:HGNC:22202]	0.876107	2.55631	1.48	1.55e-11	-2< FC <2
ENSG00000162852	CNST	consortin, connexin sorting protein [Source:HGNC Symbol;Acc:HGNC:26486]	16.9138	47.8159	1.48	4.31e-115	-2< FC <2
ENSG00000171016	PYGO1	pygopus family PHD finger 1 [Source:HGNC Symbol;Acc:HGNC:30256]	0.00977	0.0864747	1.48	0.02866	-2< FC <2
ENSG00000218809	AL391903.1	triggering receptor expressed on myeloid cells 1 (TREM1) pseudogene	0.23852	2.15146	1.48	0.02912	-2< FC <2
ENSG00000066855	MTFR1	mitochondrial fission regulator 1 [Source:HGNC Symbol;Acc:HGNC:29510]	6.22597	17.5334	1.47	2.14e-43	-2< FC <2
ENSG00000073861	TBX21	T-box transcription factor 21 [Source:HGNC Symbol;Acc:HGNC:11599]	0.370576	1.2426	1.47	0.001733	-2< FC <2
ENSG00000128342	LIF	LIF interleukin 6 family cytokine [Source:HGNC Symbol;Acc:HGNC:6596]	0.612387	1.86119	1.47	1.06e-05	-2< FC <2
ENSG00000134243	SORT1	sortilin 1 [Source:HGNC Symbol;Acc:HGNC:11186]	14.6099	40.9311	1.47	1.23e-142	-2< FC <2
ENSG00000145780	FEM1C	fem-1 homolog C [Source:HGNC Symbol;Acc:HGNC:16933]	22.6344	63.4733	1.47	8.72e-124	-2< FC <2
ENSG00000149289	ZC3H12C	zinc finger CCCH-type containing 12C [Source:HGNC Symbol;Acc:HGNC:29362]	84.8747	238.364	1.47	9.62e-213	-2< FC <2
ENSG00000164023	SGMS2	sphingomyelin synthase 2 [Source:HGNC Symbol;Acc:HGNC:28395]	8.79843	24.727	1.47	9e-84	-2< FC <2
ENSG00000171621	SPSB1	splA/ryanodine receptor domain and SOCS box containing 1 [Source:HGNC Symbol;Acc:HGNC:30628]	14.8274	41.8385	1.47	8.04e-75	-2< FC <2
ENSG00000176018	LYSMD3	LysM domain containing 3 [Source:HGNC Symbol;Acc:HGNC:26969]	22.0913	61.9853	1.47	6.93e-98	-2< FC <2
ENSG00000189223	PAX8-AS1	PAX8 antisense RNA 1 [Source:HGNC Symbol;Acc:HGNC:49271]	2.54274	7.15469	1.47	1.07e-61	-2< FC <2
ENSG00000200033	RNU6-403P	RNA, U6 small nuclear 403, pseudogene [Source:HGNC Symbol;Acc:HGNC:47366]	3.36613	14.3195	1.47	0.01471	-2< FC <2
ENSG00000205856	C22orf42	chromosome 22 open reading frame 42 [Source:HGNC Symbol;Acc:HGNC:27160]	2.01356	5.94385	1.47	2.98e-08	-2< FC <2
ENSG00000251192	ZNF674	zinc finger protein 674 [Source:HGNC Symbol;Acc:HGNC:17625]	1.92088	5.45738	1.47	2.9e-22	-2< FC <2
ENSG00000276809	AL138955.1	novel transcript, sense intronic to DNAJC3	0.575619	2.15202	1.47	0.006279	-2< FC <2
ENSG00000034677	RNF19A	ring finger protein 19A, RBR E3 ubiquitin protein ligase [Source:HGNC Symbol;Acc:HGNC:13432]	30.0838	84.0922	1.46	2.36e-151	-2< FC <2
ENSG00000104524	PYCR3	pyrroline-5-carboxylate reductase 3 [Source:HGNC Symbol;Acc:HGNC:25846]	0.974452	2.88149	1.46	3.47e-07	-2< FC <2
ENSG00000105829	BET1	Bet1 golgi vesicular membrane trafficking protein [Source:HGNC Symbol;Acc:HGNC:14562]	11.2982	31.6374	1.46	1.39e-72	-2< FC <2
ENSG00000111676	ATN1	atrophin 1 [Source:HGNC Symbol;Acc:HGNC:3033]	29.5036	82.5964	1.46	1.16e-109	-2< FC <2
ENSG00000113742	CPEB4	cytoplasmic polyadenylation element binding protein 4 [Source:HGNC Symbol;Acc:HGNC:21747]	31.5638	87.7579	1.46	1.67e-170	-2< FC <2
ENSG00000119048	UBE2B	ubiquitin conjugating enzyme E2 B [Source:HGNC Symbol;Acc:HGNC:12473]	47.5356	132.984	1.46	1.72e-138	-2< FC <2
ENSG00000130700	GATA5	GATA binding protein 5 [Source:HGNC Symbol;Acc:HGNC:15802]	0.0475907	0.34028	1.46	0.03049	-2< FC <2
ENSG00000136826	KLF4	Kruppel like factor 4 [Source:HGNC Symbol;Acc:HGNC:6348]	13.034	36.4144	1.46	9.37e-69	-2< FC <2
ENSG00000145354	CISD2	CDGSH iron sulfur domain 2 [Source:HGNC Symbol;Acc:HGNC:24212]	12.9541	36.2432	1.46	2.58e-82	-2< FC <2
ENSG00000145777	TSLP	thymic stromal lymphopoietin [Source:HGNC Symbol;Acc:HGNC:30743]	0.0684003	0.335482	1.46	0.0218	-2< FC <2
ENSG00000149554	CHEK1	checkpoint kinase 1 [Source:HGNC Symbol;Acc:HGNC:1925]	0.411815	1.22374	1.46	2.92e-06	-2< FC <2
ENSG00000150991	UBC	ubiquitin C [Source:HGNC Symbol;Acc:HGNC:12468]	796.118	2222.23	1.46	8.24e-279	-2< FC <2
ENSG00000170439	METTL7B	methyltransferase like 7B [Source:HGNC Symbol;Acc:HGNC:28276]	7.35795	20.9059	1.46	1.71e-20	-2< FC <2
ENSG00000258355	AC079174.1	novel transcript, sense intronic to CKAP4	1.22957	5.07653	1.46	0.01406	-2< FC <2
ENSG00000279970	AC023024.2	TEC	0.0206553	0.303704	1.46	0.03195	-2< FC <2
ENSG00000086598	TMED2	transmembrane p24 trafficking protein 2 [Source:HGNC Symbol;Acc:HGNC:16996]	156.529	434.065	1.45	3.84e-208	-2< FC <2
ENSG00000109501	WFS1	wolframin ER transmembrane glycoprotein [Source:HGNC Symbol;Acc:HGNC:12762]	3.16383	8.86217	1.45	4.93e-22	-2< FC <2
ENSG00000113013	HSPA9	heat shock protein family A (Hsp70) member 9 [Source:HGNC Symbol;Acc:HGNC:5244]	103.744	286.277	1.45	6.87e-296	-2< FC <2
ENSG00000124783	SSR1	signal sequence receptor subunit 1 [Source:HGNC Symbol;Acc:HGNC:11323]	42.1691	116.591	1.45	4.8e-206	-2< FC <2
ENSG00000130812	ANGPTL6	angiopoietin like 6 [Source:HGNC Symbol;Acc:HGNC:23140]	1.77869	5.16671	1.45	2.61e-08	-2< FC <2
ENSG00000152256	PDK1	pyruvate dehydrogenase kinase 1 [Source:HGNC Symbol;Acc:HGNC:8809]	2.4648	6.85136	1.45	1.38e-53	-2< FC <2
ENSG00000154548	SRSF12	serine and arginine rich splicing factor 12 [Source:HGNC Symbol;Acc:HGNC:21220]	0.536662	1.60801	1.45	8.2e-06	-2< FC <2
ENSG00000164543	STK17A	serine/threonine kinase 17a [Source:HGNC Symbol;Acc:HGNC:11395]	17.3635	48.1482	1.45	8.63e-89	-2< FC <2
ENSG00000165338	HECTD2	HECT domain E3 ubiquitin protein ligase 2 [Source:HGNC Symbol;Acc:HGNC:26736]	0.825567	2.33241	1.45	1.7e-17	-2< FC <2
ENSG00000165617	DACT1	dishevelled binding antagonist of beta catenin 1 [Source:HGNC Symbol;Acc:HGNC:17748]	0.103717	0.414454	1.45	0.01245	-2< FC <2
ENSG00000169155	ZBTB43	zinc finger and BTB domain containing 43 [Source:HGNC Symbol;Acc:HGNC:17908]	12.5151	34.6049	1.45	1.28e-98	-2< FC <2
ENSG00000206601	RNU6-431P	RNA, U6 small nuclear 431, pseudogene [Source:HGNC Symbol;Acc:HGNC:47394]	1.60028	9.1593	1.45	0.02879	-2< FC <2
ENSG00000234584	AC019186.1	novel transcript	1.05278	3.8354	1.45	0.007977	-2< FC <2
ENSG00000272800	AC021851.1	novel transcript	0.240413	1.1229	1.45	0.02245	-2< FC <2
ENSG00000069956	MAPK6	mitogen-activated protein kinase 6 [Source:HGNC Symbol;Acc:HGNC:6879]	89.1943	244.461	1.44	5.27e-242	-2< FC <2
ENSG00000113249	HAVCR1	hepatitis A virus cellular receptor 1 [Source:HGNC Symbol;Acc:HGNC:17866]	1.96445	5.633	1.44	2.35e-08	-2< FC <2
ENSG00000131773	KHDRBS3	KH RNA binding domain containing, signal transduction associated 3 [Source:HGNC Symbol;Acc:HGNC:18117]	0.253911	0.760067	1.44	1.85e-05	-2< FC <2
ENSG00000162298	SYVN1	synoviolin 1 [Source:HGNC Symbol;Acc:HGNC:20738]	36.3527	99.5393	1.44	1.22e-138	-2< FC <2
ENSG00000224821	COL4A2-AS2	COL4A2 antisense 2 [Source:HGNC Symbol;Acc:HGNC:39849]	0.0301537	0.39613	1.44	0.0347	-2< FC <2
ENSG00000255769	GOLGA2P10	GOLGA2 pseudogene 10 [Source:HGNC Symbol;Acc:HGNC:26229]	0.417351	1.4745	1.44	0.005807	-2< FC <2
ENSG00000275993	SIK1B	salt inducible kinase 1B (putative) [Source:HGNC Symbol;Acc:HGNC:52389]	0.598113	1.74618	1.44	1.73e-06	-2< FC <2
ENSG00000281398	SNHG4	small nucleolar RNA host gene 4 [Source:HGNC Symbol;Acc:HGNC:32964]	2.27307	6.32224	1.44	3.88e-18	-2< FC <2
ENSG00000105329	TGFB1	transforming growth factor beta 1 [Source:HGNC Symbol;Acc:HGNC:11766]	211.392	575.502	1.43	2.1e-171	-2< FC <2
ENSG00000109534	GAR1	GAR1 ribonucleoprotein [Source:HGNC Symbol;Acc:HGNC:14264]	8.57302	23.6505	1.43	5.64e-28	-2< FC <2
ENSG00000111249	CUX2	cut like homeobox 2 [Source:HGNC Symbol;Acc:HGNC:19347]	0.606464	1.72658	1.43	7.54e-09	-2< FC <2
ENSG00000180316	PNPLA1	patatin like phospholipase domain containing 1 [Source:HGNC Symbol;Acc:HGNC:21246]	5.12245	14.138	1.43	1.29e-25	-2< FC <2
ENSG00000210117	MT-TW	mitochondrially encoded tRNA-Trp (UGA/G) [Source:HGNC Symbol;Acc:HGNC:7501]	1048.35	2872.02	1.43	8.25e-55	-2< FC <2
ENSG00000227347	HNRNPKP2	heterogeneous nuclear ribonucleoprotein K pseudogene 2 [Source:HGNC Symbol;Acc:HGNC:42375]	0.0296157	0.433084	1.43	0.03573	-2< FC <2
ENSG00000236056	GAPDHP14	glyceraldehyde-3-phosphate dehydrogenase pseudogene 14 [Source:HGNC Symbol;Acc:HGNC:4160]	8.31281	23.2851	1.43	1.95e-13	-2< FC <2
ENSG00000237181	AC147651.4	novel transcript	72.7186	199.124	1.43	4.99e-64	-2< FC <2
ENSG00000250497	AC007126.1	novel transcript	0.00861033	0.127484	1.43	0.03504	-2< FC <2
ENSG00000008083	JARID2	jumonji and AT-rich interaction domain containing 2 [Source:HGNC Symbol;Acc:HGNC:6196]	52.1517	141.551	1.42	6.9e-211	-2< FC <2
ENSG00000090520	DNAJB11	DnaJ heat shock protein family (Hsp40) member B11 [Source:HGNC Symbol;Acc:HGNC:14889]	22.5797	61.3027	1.42	1.04e-125	-2< FC <2
ENSG00000102445	RUBCNL	rubicon like autophagy enhancer [Source:HGNC Symbol;Acc:HGNC:20420]	3.82017	10.4572	1.42	8.04e-36	-2< FC <2
ENSG00000109762	SNX25	sorting nexin 25 [Source:HGNC Symbol;Acc:HGNC:21883]	1.25572	3.49389	1.42	9.1e-11	-2< FC <2
ENSG00000114850	SSR3	signal sequence receptor subunit 3 [Source:HGNC Symbol;Acc:HGNC:11325]	99.3879	270.432	1.42	2.71e-196	-2< FC <2
ENSG00000115806	GORASP2	golgi reassembly stacking protein 2 [Source:HGNC Symbol;Acc:HGNC:17500]	38.0873	103.308	1.42	6.98e-127	-2< FC <2
ENSG00000124762	CDKN1A	cyclin dependent kinase inhibitor 1A [Source:HGNC Symbol;Acc:HGNC:1784]	169.204	459.617	1.42	8.61e-175	-2< FC <2
ENSG00000135535	CD164	CD164 molecule [Source:HGNC Symbol;Acc:HGNC:1632]	105.047	285.258	1.42	7.77e-147	-2< FC <2
ENSG00000151748	SAV1	salvador family WW domain containing protein 1 [Source:HGNC Symbol;Acc:HGNC:17795]	18.1084	49.0704	1.42	4.37e-87	-2< FC <2
ENSG00000165732	DDX21	DExD-box helicase 21 [Source:HGNC Symbol;Acc:HGNC:2744]	113.759	307.371	1.42	1.64e-234	-2< FC <2
ENSG00000166451	CENPN	centromere protein N [Source:HGNC Symbol;Acc:HGNC:30873]	5.98635	16.3954	1.42	4.27e-29	-2< FC <2
ENSG00000167604	NFKBID	NFKB inhibitor delta [Source:HGNC Symbol;Acc:HGNC:15671]	36.5435	99.2575	1.42	6.81e-100	-2< FC <2
ENSG00000169902	TPST1	tyrosylprotein sulfotransferase 1 [Source:HGNC Symbol;Acc:HGNC:12020]	4.87834	13.4503	1.42	9.88e-19	-2< FC <2
ENSG00000185825	BCAP31	B cell receptor associated protein 31 [Source:HGNC Symbol;Acc:HGNC:16695]	92.7487	250.847	1.42	4.51e-155	-2< FC <2
ENSG00000228261	ITPRIP-AS1	ITPRIP antisense RNA 1 [Source:HGNC Symbol;Acc:HGNC:54100]	0	0.486309	1.42	0.03092	-2< FC <2
ENSG00000257122	RRN3P3	RRN3 homolog, RNA polymerase I transcription factor pseudogene 3 [Source:HGNC Symbol;Acc:HGNC:37620]	9.59977	26.1379	1.42	2.43e-45	-2< FC <2
ENSG00000267195	MIR212	microRNA 212 [Source:HGNC Symbol;Acc:HGNC:31589]	0.417218	5.4726	1.42	0.03698	-2< FC <2
ENSG00000015568	RGPD5	RANBP2 like and GRIP domain containing 5 [Source:HGNC Symbol;Acc:HGNC:32418]	0.438722	1.21714	1.41	1.81e-10	-2< FC <2
ENSG00000043462	LCP2	lymphocyte cytosolic protein 2 [Source:HGNC Symbol;Acc:HGNC:6529]	74.6476	200.516	1.41	5.17e-199	-2< FC <2
ENSG00000100731	PCNX1	pecanex 1 [Source:HGNC Symbol;Acc:HGNC:19740]	19.0711	51.3679	1.41	3.41e-150	-2< FC <2
ENSG00000106992	AK1	adenylate kinase 1 [Source:HGNC Symbol;Acc:HGNC:361]	0.843798	2.46339	1.41	2.3e-05	-2< FC <2
ENSG00000129128	SPCS3	signal peptidase complex subunit 3 [Source:HGNC Symbol;Acc:HGNC:26212]	69.9525	188.356	1.41	2e-121	-2< FC <2
ENSG00000136450	SRSF1	serine and arginine rich splicing factor 1 [Source:HGNC Symbol;Acc:HGNC:10780]	18.6102	50.2571	1.41	1.7e-61	-2< FC <2
ENSG00000151746	BICD1	BICD cargo adaptor 1 [Source:HGNC Symbol;Acc:HGNC:1049]	0.849435	2.32488	1.41	9.9e-18	-2< FC <2
ENSG00000153317	ASAP1	ArfGAP with SH3 domain, ankyrin repeat and PH domain 1 [Source:HGNC Symbol;Acc:HGNC:2720]	93.5692	252.367	1.41	5.13e-220	-2< FC <2
ENSG00000183579	ZNRF3	zinc and ring finger 3 [Source:HGNC Symbol;Acc:HGNC:18126]	0.194338	0.588515	1.41	0.0006492	-2< FC <2
ENSG00000200534	SNORA33	small nucleolar RNA, H/ACA box 33 [Source:HGNC Symbol;Acc:HGNC:32623]	8.94786	27.9209	1.41	0.001349	-2< FC <2
ENSG00000236453	AC003092.1	novel transcript	1.14083	3.55383	1.41	0.001462	-2< FC <2
ENSG00000251022	THAP9-AS1	THAP9 antisense RNA 1 [Source:HGNC Symbol;Acc:HGNC:44172]	13.8064	37.2182	1.41	5.57e-68	-2< FC <2
ENSG00000272982	AL355816.1	novel transcript, antisense to CEPT1	2.26903	10.2249	1.41	0.02729	-2< FC <2
ENSG00000008405	CRY1	cryptochrome circadian regulator 1 [Source:HGNC Symbol;Acc:HGNC:2384]	13.3246	35.7408	1.4	6.24e-82	-2< FC <2
ENSG00000065485	PDIA5	protein disulfide isomerase family A member 5 [Source:HGNC Symbol;Acc:HGNC:24811]	7.18136	19.3655	1.4	5.6e-43	-2< FC <2
ENSG00000102531	FNDC3A	fibronectin type III domain containing 3A [Source:HGNC Symbol;Acc:HGNC:20296]	58.5898	156.262	1.4	1.05e-196	-2< FC <2
ENSG00000131871	SELENOS	selenoprotein S [Source:HGNC Symbol;Acc:HGNC:30396]	44.7953	119.651	1.4	3.15e-130	-2< FC <2
ENSG00000155660	PDIA4	protein disulfide isomerase family A member 4 [Source:HGNC Symbol;Acc:HGNC:30167]	89.3384	238.094	1.4	2.42e-190	-2< FC <2
ENSG00000160161	CILP2	cartilage intermediate layer protein 2 [Source:HGNC Symbol;Acc:HGNC:24213]	0.0203893	0.15999	1.4	0.0403	-2< FC <2
ENSG00000166073	GPR176	G protein-coupled receptor 176 [Source:HGNC Symbol;Acc:HGNC:32370]	0.134876	0.455587	1.4	0.007042	-2< FC <2
ENSG00000172062	SMN1	survival of motor neuron 1, telomeric [Source:HGNC Symbol;Acc:HGNC:11117]	3.02247	8.26775	1.4	8.42e-16	-2< FC <2
ENSG00000172840	PDP2	pyruvate dehyrogenase phosphatase catalytic subunit 2 [Source:HGNC Symbol;Acc:HGNC:30263]	2.22461	6.03007	1.4	4.11e-23	-2< FC <2
ENSG00000180209	MYLPF	myosin light chain, phosphorylatable, fast skeletal muscle [Source:HGNC Symbol;Acc:HGNC:29824]	0.771909	2.50204	1.4	0.004131	-2< FC <2
ENSG00000230417	LINC00595	long intergenic non-protein coding RNA 595 [Source:HGNC Symbol;Acc:HGNC:31430]	0.0179963	0.104505	1.4	0.0373	-2< FC <2
ENSG00000260276	AC022167.2	novel transcript, antisense to CARHSP1	2.61226	7.1693	1.4	2.4e-10	-2< FC <2
ENSG00000272235	AL590438.1	novel transcript	0.136755	0.509796	1.4	0.01502	-2< FC <2
ENSG00000274818	AC004825.2	novel transcript	1.14746	4.10481	1.4	0.01289	-2< FC <2
ENSG00000283475	MIR1244-4	microRNA 1244-4 [Source:HGNC Symbol;Acc:HGNC:50831]	1.93722	11.5455	1.4	0.03754	-2< FC <2
ENSG00000011422	PLAUR	plasminogen activator, urokinase receptor [Source:HGNC Symbol;Acc:HGNC:9053]	162.815	430.925	1.39	7.36e-200	-2< FC <2
ENSG00000101335	MYL9	myosin light chain 9 [Source:HGNC Symbol;Acc:HGNC:15754]	2.12707	5.81046	1.39	6.81e-11	-2< FC <2
ENSG00000113811	SELENOK	selenoprotein K [Source:HGNC Symbol;Acc:HGNC:30394]	53.5566	142.283	1.39	6.48e-97	-2< FC <2
ENSG00000133818	RRAS2	RAS related 2 [Source:HGNC Symbol;Acc:HGNC:17271]	0.456338	1.34891	1.39	0.0004544	-2< FC <2
ENSG00000164163	ABCE1	ATP binding cassette subfamily E member 1 [Source:HGNC Symbol;Acc:HGNC:69]	47.2886	125.42	1.39	8.34e-151	-2< FC <2
ENSG00000170017	ALCAM	activated leukocyte cell adhesion molecule [Source:HGNC Symbol;Acc:HGNC:400]	98.1797	260.177	1.39	1.08e-171	-2< FC <2
ENSG00000174407	MIR1-1HG	MIR1-1 host gene [Source:HGNC Symbol;Acc:HGNC:16159]	0	0.381196	1.39	0.03407	-2< FC <2
ENSG00000187479	C11orf96	chromosome 11 open reading frame 96 [Source:HGNC Symbol;Acc:HGNC:38675]	0	0.256164	1.39	0.0342	-2< FC <2
ENSG00000204590	GNL1	G protein nucleolar 1 (putative) [Source:HGNC Symbol;Acc:HGNC:4413]	10.6746	28.3725	1.39	1.46e-97	-2< FC <2
ENSG00000213199	ASIC3	acid sensing ion channel subunit 3 [Source:HGNC Symbol;Acc:HGNC:101]	1.2595	3.50477	1.39	4.24e-07	-2< FC <2
ENSG00000220867	HSPE1P26	heat shock protein family E (Hsp10) member 1 pseudogene 26 [Source:HGNC Symbol;Acc:HGNC:49345]	1.99378	7.29885	1.39	0.01378	-2< FC <2
ENSG00000253214	AC079209.1	novel transcript	1.00853	3.11679	1.39	0.002407	-2< FC <2
ENSG00000075420	FNDC3B	fibronectin type III domain containing 3B [Source:HGNC Symbol;Acc:HGNC:24670]	33.9955	89.8742	1.38	2.05e-147	-2< FC <2
ENSG00000118363	SPCS2	signal peptidase complex subunit 2 [Source:HGNC Symbol;Acc:HGNC:28962]	59.0042	155.22	1.38	8.95e-150	-2< FC <2
ENSG00000157152	SYN2	synapsin II [Source:HGNC Symbol;Acc:HGNC:11495]	0	0.081219	1.38	0.03615	-2< FC <2
ENSG00000166130	IKBIP	IKBKB interacting protein [Source:HGNC Symbol;Acc:HGNC:26430]	8.98919	23.8388	1.38	1.84e-47	-2< FC <2
ENSG00000173482	PTPRM	protein tyrosine phosphatase receptor type M [Source:HGNC Symbol;Acc:HGNC:9675]	1.1986	3.21039	1.38	7.96e-19	-2< FC <2
ENSG00000177683	THAP5	THAP domain containing 5 [Source:HGNC Symbol;Acc:HGNC:23188]	20.0299	53.0501	1.38	1.75e-97	-2< FC <2
ENSG00000228192	AL512353.1	novel transcript, antisense to ERMAP	5.22082	14.0665	1.38	3.55e-14	-2< FC <2
ENSG00000239264	TXNDC5	thioredoxin domain containing 5 [Source:HGNC Symbol;Acc:HGNC:21073]	0.455353	1.30736	1.38	0.0001063	-2< FC <2
ENSG00000248909	HMGB1P21	high mobility group box 1 pseudogene 21 [Source:HGNC Symbol;Acc:HGNC:39106]	0.223862	1.3651	1.38	0.04249	-2< FC <2
ENSG00000266677	AC087164.1	novel transcript	0.621552	1.86093	1.38	0.0006488	-2< FC <2
ENSG00000054523	KIF1B	kinesin family member 1B [Source:HGNC Symbol;Acc:HGNC:16636]	31.1545	81.8041	1.37	3.31e-226	-2< FC <2
ENSG00000065802	ASB1	ankyrin repeat and SOCS box containing 1 [Source:HGNC Symbol;Acc:HGNC:16011]	10.6256	27.9459	1.37	2.62e-64	-2< FC <2
ENSG00000102401	ARMCX3	armadillo repeat containing X-linked 3 [Source:HGNC Symbol;Acc:HGNC:24065]	35.4885	93.076	1.37	4.9e-116	-2< FC <2
ENSG00000111879	FAM184A	family with sequence similarity 184 member A [Source:HGNC Symbol;Acc:HGNC:20991]	0.038537	0.161441	1.37	0.0309	-2< FC <2
ENSG00000117525	F3	coagulation factor III, tissue factor [Source:HGNC Symbol;Acc:HGNC:3541]	3.08238	8.26694	1.37	2.71e-14	-2< FC <2
ENSG00000168282	MGAT2	alpha-1,6-mannosyl-glycoprotein 2-beta-N-acetylglucosaminyltransferase [Source:HGNC Symbol;Acc:HGNC:7045]	98.6361	259.207	1.37	2.98e-131	-2< FC <2
ENSG00000170270	GON7	GON7 subunit of KEOPS complex [Source:HGNC Symbol;Acc:HGNC:20356]	26.0825	68.7624	1.37	2.48e-38	-2< FC <2
ENSG00000197150	ABCB8	ATP binding cassette subfamily B member 8 [Source:HGNC Symbol;Acc:HGNC:49]	4.4533	11.6846	1.37	4.89e-47	-2< FC <2
ENSG00000198142	SOWAHC	sosondowah ankyrin repeat domain family member C [Source:HGNC Symbol;Acc:HGNC:26149]	16.855	44.4451	1.37	1.16e-73	-2< FC <2
ENSG00000235531	MSC-AS1	MSC antisense RNA 1 [Source:HGNC Symbol;Acc:HGNC:48724]	18.29	47.9496	1.37	4.59e-111	-2< FC <2
ENSG00000254639	AC116021.1	novel transcript	0.663391	2.42867	1.37	0.02053	-2< FC <2
ENSG00000278879	AP000560.1	TEC	0.311498	1.08683	1.37	0.01453	-2< FC <2
ENSG00000050730	TNIP3	TNFAIP3 interacting protein 3 [Source:HGNC Symbol;Acc:HGNC:19315]	44.9221	116.869	1.36	6.87e-127	-2< FC <2
ENSG00000073756	PTGS2	prostaglandin-endoperoxide synthase 2 [Source:HGNC Symbol;Acc:HGNC:9605]	5.76175	15.1277	1.36	1.12e-31	-2< FC <2
ENSG00000111684	LPCAT3	lysophosphatidylcholine acyltransferase 3 [Source:HGNC Symbol;Acc:HGNC:30244]	15.1555	39.3603	1.36	1.26e-82	-2< FC <2
ENSG00000136546	SCN7A	sodium voltage-gated channel alpha subunit 7 [Source:HGNC Symbol;Acc:HGNC:10594]	0.192025	0.547509	1.36	0.0003112	-2< FC <2
ENSG00000148483	TMEM236	transmembrane protein 236 [Source:HGNC Symbol;Acc:HGNC:23473]	0.531889	1.46326	1.36	6.54e-06	-2< FC <2
ENSG00000166598	HSP90B1	heat shock protein 90 beta family member 1 [Source:HGNC Symbol;Acc:HGNC:12028]	284.105	738.815	1.36	1.6e-270	-2< FC <2
ENSG00000181381	DDX60L	DExD/H-box 60 like [Source:HGNC Symbol;Acc:HGNC:26429]	27.6672	72.0722	1.36	1.33e-165	-2< FC <2
ENSG00000197045	GMFB	glia maturation factor beta [Source:HGNC Symbol;Acc:HGNC:4373]	20.1251	52.4582	1.36	7.04e-84	-2< FC <2
ENSG00000249328	AC036214.1	novel transcript	0.225153	0.794327	1.36	0.01571	-2< FC <2
ENSG00000260698	AL591848.3	novel transcript	0.34538	1.06453	1.36	0.00579	-2< FC <2
ENSG00000278948	AL031587.5	TEC	8.82543	23.2703	1.36	9.36e-22	-2< FC <2
ENSG00000006451	RALA	RAS like proto-oncogene A [Source:HGNC Symbol;Acc:HGNC:9839]	85.6615	221.873	1.35	5.12e-154	-2< FC <2
ENSG00000076604	TRAF4	TNF receptor associated factor 4 [Source:HGNC Symbol;Acc:HGNC:12034]	2.96504	7.74175	1.35	1.11e-18	-2< FC <2
ENSG00000104497	SNX16	sorting nexin 16 [Source:HGNC Symbol;Acc:HGNC:14980]	16.0013	41.5593	1.35	2.51e-48	-2< FC <2
ENSG00000111678	C12orf57	chromosome 12 open reading frame 57 [Source:HGNC Symbol;Acc:HGNC:29521]	10.0751	26.2251	1.35	4.03e-25	-2< FC <2
ENSG00000119138	KLF9	Kruppel like factor 9 [Source:HGNC Symbol;Acc:HGNC:1123]	20.3535	52.4523	1.35	8.16e-100	-2< FC <2
ENSG00000148926	ADM	adrenomedullin [Source:HGNC Symbol;Acc:HGNC:259]	22.9311	59.4842	1.35	1.12e-65	-2< FC <2
ENSG00000154640	BTG3	BTG anti-proliferation factor 3 [Source:HGNC Symbol;Acc:HGNC:1132]	64.5005	166.549	1.35	2.32e-99	-2< FC <2
ENSG00000159388	BTG2	BTG anti-proliferation factor 2 [Source:HGNC Symbol;Acc:HGNC:1131]	442.46	1145.44	1.35	5.81e-279	-2< FC <2
ENSG00000168917	SLC35G2	solute carrier family 35 member G2 [Source:HGNC Symbol;Acc:HGNC:28480]	0.23115	0.70549	1.35	0.003616	-2< FC <2
ENSG00000172935	MRGPRF	MAS related GPR family member F [Source:HGNC Symbol;Acc:HGNC:24828]	0.0149913	0.202289	1.35	0.04846	-2< FC <2
ENSG00000177150	FAM210A	family with sequence similarity 210 member A [Source:HGNC Symbol;Acc:HGNC:28346]	8.56411	22.227	1.35	2.11e-51	-2< FC <2
ENSG00000265798	AC138207.6	leucine rich repeat containing 37B (LRRC37B) pseudogene	0.0163813	0.22178	1.35	0.0478	-2< FC <2
ENSG00000271643	AC112220.2	novel transcript	3.00711	7.88869	1.35	3.12e-19	-2< FC <2
ENSG00000285631	AC097105.1	Novel transcript	0.105959	0.549486	1.35	0.04574	-2< FC <2
ENSG00000115590	IL1R2	interleukin 1 receptor type 2 [Source:HGNC Symbol;Acc:HGNC:5994]	13.1361	33.8616	1.34	7.65e-43	-2< FC <2
ENSG00000123562	MORF4L2	mortality factor 4 like 2 [Source:HGNC Symbol;Acc:HGNC:16849]	94.415	242.546	1.34	5.33e-165	-2< FC <2
ENSG00000128059	PPAT	phosphoribosyl pyrophosphate amidotransferase [Source:HGNC Symbol;Acc:HGNC:9238]	3.72411	9.61918	1.34	2.68e-24	-2< FC <2
ENSG00000128564	VGF	VGF nerve growth factor inducible [Source:HGNC Symbol;Acc:HGNC:12684]	0.253589	0.824847	1.34	0.011	-2< FC <2
ENSG00000136205	TNS3	tensin 3 [Source:HGNC Symbol;Acc:HGNC:21616]	106.521	273.803	1.34	5.93e-283	-2< FC <2
ENSG00000153879	CEBPG	CCAAT enhancer binding protein gamma [Source:HGNC Symbol;Acc:HGNC:1837]	76.1088	194.984	1.34	8.86e-160	-2< FC <2
ENSG00000163814	CDCP1	CUB domain containing protein 1 [Source:HGNC Symbol;Acc:HGNC:24357]	0.926554	2.4437	1.34	8.26e-10	-2< FC <2
ENSG00000164542	KIAA0895	KIAA0895 [Source:HGNC Symbol;Acc:HGNC:22206]	0.102621	0.33237	1.34	0.01172	-2< FC <2
ENSG00000169756	LIMS1	LIM zinc finger domain containing 1 [Source:HGNC Symbol;Acc:HGNC:6616]	92.8307	237.766	1.34	4.1e-116	-2< FC <2
ENSG00000180694	TMEM64	transmembrane protein 64 [Source:HGNC Symbol;Acc:HGNC:25441]	3.01233	7.78748	1.34	1.66e-24	-2< FC <2
ENSG00000181789	COPG1	coatomer protein complex subunit gamma 1 [Source:HGNC Symbol;Acc:HGNC:2236]	79.56	203.444	1.34	1.32e-175	-2< FC <2
ENSG00000188725	SMIM15	small integral membrane protein 15 [Source:HGNC Symbol;Acc:HGNC:33861]	39.2198	100.642	1.34	1.79e-78	-2< FC <2
ENSG00000225648	SBDSP1	SBDS pseudogene 1 [Source:HGNC Symbol;Acc:HGNC:21646]	37.3034	95.6744	1.34	2.07e-51	-2< FC <2
ENSG00000226666	HSPA9P1	heat shock protein family A (Hsp70) member 9 pseudogene 1 [Source:HGNC Symbol;Acc:HGNC:24915]	0.940341	2.66579	1.34	0.0004581	-2< FC <2
ENSG00000260877	AP005233.2	novel transcript	0	1.12658	1.34	0.04192	-2< FC <2
ENSG00000263823	AC009831.1	novel transcript, antisense to KIAA1012	2.81102	7.47976	1.34	8.08e-08	-2< FC <2
ENSG00000267519	AC020916.1	novel transcript	12.4316	31.9331	1.34	4.36e-128	-2< FC <2
ENSG00000278600	AC015871.3	novel transcript, sense intronic to ST20	6.32793	16.4508	1.34	5.22e-21	-2< FC <2
ENSG00000076053	RBM7	RNA binding motif protein 7 [Source:HGNC Symbol;Acc:HGNC:9904]	6.48699	16.5808	1.33	2.66e-40	-2< FC <2
ENSG00000095574	IKZF5	IKAROS family zinc finger 5 [Source:HGNC Symbol;Acc:HGNC:14283]	15.2427	38.8098	1.33	1.27e-63	-2< FC <2
ENSG00000123091	RNF11	ring finger protein 11 [Source:HGNC Symbol;Acc:HGNC:10056]	52.0462	132.336	1.33	7.61e-105	-2< FC <2
ENSG00000126351	THRA	thyroid hormone receptor alpha [Source:HGNC Symbol;Acc:HGNC:11796]	12.0336	30.7324	1.33	9.8e-73	-2< FC <2
ENSG00000143924	EML4	EMAP like 4 [Source:HGNC Symbol;Acc:HGNC:1316]	24.9845	63.6017	1.33	1.76e-138	-2< FC <2
ENSG00000163818	LZTFL1	leucine zipper transcription factor like 1 [Source:HGNC Symbol;Acc:HGNC:6741]	2.66927	6.89865	1.33	4.07e-25	-2< FC <2
ENSG00000166012	TAF1D	TATA-box binding protein associated factor, RNA polymerase I subunit D [Source:HGNC Symbol;Acc:HGNC:28759]	18.0409	45.9554	1.33	4.67e-103	-2< FC <2
ENSG00000175352	NRIP3	nuclear receptor interacting protein 3 [Source:HGNC Symbol;Acc:HGNC:1167]	15.354	39.0957	1.33	5e-66	-2< FC <2
ENSG00000176236	RPP38-DT	RPP38 divergent transcript [Source:HGNC Symbol;Acc:HGNC:28582]	0.307977	1.03241	1.33	0.01984	-2< FC <2
ENSG00000177426	TGIF1	TGFB induced factor homeobox 1 [Source:HGNC Symbol;Acc:HGNC:11776]	27.365	69.8073	1.33	4.18e-151	-2< FC <2
ENSG00000248503	AL356235.1	chromosome 4 open reading frame 46 (C4orf46) pseudogene	0.313731	1.01396	1.33	0.01117	-2< FC <2
ENSG00000255409	RSF1-IT1	RSF1 intronic transcript 1 [Source:HGNC Symbol;Acc:HGNC:41439]	0	0.661652	1.33	0.04346	-2< FC <2
ENSG00000279075	AC091965.5	TEC	0	1.22058	1.33	0.04359	-2< FC <2
ENSG00000010278	CD9	CD9 molecule [Source:HGNC Symbol;Acc:HGNC:1709]	140.364	354.642	1.32	5.57e-239	-2< FC <2
ENSG00000070778	PTPN21	protein tyrosine phosphatase non-receptor type 21 [Source:HGNC Symbol;Acc:HGNC:9651]	0.075909	0.252357	1.32	0.02015	-2< FC <2
ENSG00000104131	EIF3J	eukaryotic translation initiation factor 3 subunit J [Source:HGNC Symbol;Acc:HGNC:3270]	70.0064	177.791	1.32	3.25e-116	-2< FC <2
ENSG00000105835	NAMPT	nicotinamide phosphoribosyltransferase [Source:HGNC Symbol;Acc:HGNC:30092]	290.512	734.053	1.32	1.04e-198	-2< FC <2
ENSG00000111371	SLC38A1	solute carrier family 38 member 1 [Source:HGNC Symbol;Acc:HGNC:13447]	4.71666	11.9421	1.32	5.71e-48	-2< FC <2
ENSG00000111885	MAN1A1	mannosidase alpha class 1A member 1 [Source:HGNC Symbol;Acc:HGNC:6821]	27.1487	68.4777	1.32	3.57e-97	-2< FC <2
ENSG00000124225	PMEPA1	prostate transmembrane protein, androgen induced 1 [Source:HGNC Symbol;Acc:HGNC:14107]	2.29445	5.89751	1.32	5.8e-16	-2< FC <2
ENSG00000148248	SURF4	surfeit 4 [Source:HGNC Symbol;Acc:HGNC:11476]	180.913	456.648	1.32	1.05e-183	-2< FC <2
ENSG00000156273	BACH1	BTB domain and CNC homolog 1 [Source:HGNC Symbol;Acc:HGNC:935]	222.985	563.469	1.32	2.48e-197	-2< FC <2
ENSG00000162512	SDC3	syndecan 3 [Source:HGNC Symbol;Acc:HGNC:10660]	2.174	5.55375	1.32	5.32e-21	-2< FC <2
ENSG00000181026	AEN	apoptosis enhancing nuclease [Source:HGNC Symbol;Acc:HGNC:25722]	2.93846	7.47707	1.32	1.38e-23	-2< FC <2
ENSG00000196792	STRN3	striatin 3 [Source:HGNC Symbol;Acc:HGNC:15720]	18.2539	46.3623	1.32	1.99e-78	-2< FC <2
ENSG00000198829	SUCNR1	succinate receptor 1 [Source:HGNC Symbol;Acc:HGNC:4542]	2.13529	5.51223	1.32	1.13e-12	-2< FC <2
ENSG00000225231	LINC02470	long intergenic non-protein coding RNA 2470 [Source:HGNC Symbol;Acc:HGNC:53409]	5.28498	13.7598	1.32	3.41e-08	-2< FC <2
ENSG00000251230	MIR3945HG	MIR3945 host gene [Source:HGNC Symbol;Acc:HGNC:52002]	31.0863	79.1264	1.32	9.04e-33	-2< FC <2
ENSG00000271204	AC016831.4	novel transcript	0.498859	1.49082	1.32	0.005068	-2< FC <2
ENSG00000276564	AC130650.2	novel transcript	0.322459	1.00557	1.32	0.01053	-2< FC <2
ENSG00000049449	RCN1	reticulocalbin 1 [Source:HGNC Symbol;Acc:HGNC:9934]	8.06963	20.3285	1.31	1.3e-40	-2< FC <2
ENSG00000051108	HERPUD1	homocysteine inducible ER protein with ubiquitin like domain 1 [Source:HGNC Symbol;Acc:HGNC:13744]	57.0819	143.413	1.31	6.8e-171	-2< FC <2
ENSG00000067191	CACNB1	calcium voltage-gated channel auxiliary subunit beta 1 [Source:HGNC Symbol;Acc:HGNC:1401]	2.49501	6.3202	1.31	2.74e-20	-2< FC <2
ENSG00000082996	RNF13	ring finger protein 13 [Source:HGNC Symbol;Acc:HGNC:10057]	255.825	642.592	1.31	4.37e-148	-2< FC <2
ENSG00000088448	ANKRD10	ankyrin repeat domain 10 [Source:HGNC Symbol;Acc:HGNC:20265]	91.5495	229.333	1.31	4.12e-159	-2< FC <2
ENSG00000102158	MAGT1	magnesium transporter 1 [Source:HGNC Symbol;Acc:HGNC:28880]	64.6603	162.57	1.31	8.58e-136	-2< FC <2
ENSG00000132603	NIP7	nucleolar pre-rRNA processing protein NIP7 [Source:HGNC Symbol;Acc:HGNC:24328]	12.8196	32.2474	1.31	1.87e-64	-2< FC <2
ENSG00000138166	DUSP5	dual specificity phosphatase 5 [Source:HGNC Symbol;Acc:HGNC:3071]	34.4424	86.4874	1.31	4.8e-78	-2< FC <2
ENSG00000154380	ENAH	ENAH actin regulator [Source:HGNC Symbol;Acc:HGNC:18271]	0.0315313	0.108058	1.31	0.02441	-2< FC <2
ENSG00000158186	MRAS	muscle RAS oncogene homolog [Source:HGNC Symbol;Acc:HGNC:7227]	75.1062	188.319	1.31	2.63e-198	-2< FC <2
ENSG00000168495	POLR3D	RNA polymerase III subunit D [Source:HGNC Symbol;Acc:HGNC:1080]	9.03793	22.8371	1.31	1.24e-53	-2< FC <2
ENSG00000180543	TSPYL5	TSPY like 5 [Source:HGNC Symbol;Acc:HGNC:29367]	2.7556	6.99965	1.31	4.39e-17	-2< FC <2
ENSG00000181904	C5orf24	chromosome 5 open reading frame 24 [Source:HGNC Symbol;Acc:HGNC:26746]	19.1598	48.0832	1.31	7.96e-64	-2< FC <2
ENSG00000183054	RGPD6	RANBP2 like and GRIP domain containing 6 [Source:HGNC Symbol;Acc:HGNC:32419]	0.0362147	0.122447	1.31	0.02465	-2< FC <2
ENSG00000198431	TXNRD1	thioredoxin reductase 1 [Source:HGNC Symbol;Acc:HGNC:12437]	443.92	1116.4	1.31	8.25e-175	-2< FC <2
ENSG00000198825	INPP5F	inositol polyphosphate-5-phosphatase F [Source:HGNC Symbol;Acc:HGNC:17054]	7.17444	18.0094	1.31	5.22e-53	-2< FC <2
ENSG00000198848	CES1	carboxylesterase 1 [Source:HGNC Symbol;Acc:HGNC:1863]	166.915	419.968	1.31	2.51e-118	-2< FC <2
ENSG00000260971	AC119674.1	novel transcript	0.103684	0.320296	1.31	0.01017	-2< FC <2
ENSG00000265972	TXNIP	thioredoxin interacting protein [Source:HGNC Symbol;Acc:HGNC:16952]	254.703	637.325	1.31	2.56e-167	-2< FC <2
ENSG00000274758	AC006435.3	novel transcript, antisense to SGSM2	1.92731	7.08887	1.31	0.03319	-2< FC <2
ENSG00000004660	CAMKK1	calcium/calmodulin dependent protein kinase kinase 1 [Source:HGNC Symbol;Acc:HGNC:1469]	6.21755	15.5636	1.3	2.44e-46	-2< FC <2
ENSG00000006634	DBF4	DBF4 zinc finger [Source:HGNC Symbol;Acc:HGNC:17364]	15.2945	38.2199	1.3	4.34e-67	-2< FC <2
ENSG00000107130	NCS1	neuronal calcium sensor 1 [Source:HGNC Symbol;Acc:HGNC:3953]	3.34956	8.44162	1.3	4.49e-22	-2< FC <2
ENSG00000143515	ATP8B2	ATPase phospholipid transporting 8B2 [Source:HGNC Symbol;Acc:HGNC:13534]	6.77527	16.9472	1.3	9.38e-57	-2< FC <2
ENSG00000152128	TMEM163	transmembrane protein 163 [Source:HGNC Symbol;Acc:HGNC:25380]	0.566613	1.47752	1.3	1.13e-06	-2< FC <2
ENSG00000176624	MEX3C	mex-3 RNA binding family member C [Source:HGNC Symbol;Acc:HGNC:28040]	13.008	32.5926	1.3	1.16e-77	-2< FC <2
ENSG00000186907	RTN4RL2	reticulon 4 receptor like 2 [Source:HGNC Symbol;Acc:HGNC:23053]	4.69044	11.9603	1.3	1.51e-14	-2< FC <2
ENSG00000189050	RNFT1	ring finger protein, transmembrane 1 [Source:HGNC Symbol;Acc:HGNC:30206]	28.4664	71.1884	1.3	2.76e-76	-2< FC <2
ENSG00000196428	TSC22D2	TSC22 domain family member 2 [Source:HGNC Symbol;Acc:HGNC:29095]	9.06607	22.6601	1.3	4.87e-94	-2< FC <2
ENSG00000250240	AC008840.1	novel transcript	0	0.458214	1.3	0.0477	-2< FC <2
ENSG00000255529	POLR2M	RNA polymerase II subunit M [Source:HGNC Symbol;Acc:HGNC:14862]	4.90581	12.3369	1.3	5.25e-24	-2< FC <2
ENSG00000279148	AC126474.1	TEC	1.81226	4.87144	1.3	0.000136	-2< FC <2
ENSG00000068438	FTSJ1	FtsJ RNA 2'-O-methyltransferase 1 [Source:HGNC Symbol;Acc:HGNC:13254]	21.7933	54.0227	1.29	4.57e-64	-2< FC <2
ENSG00000087074	PPP1R15A	protein phosphatase 1 regulatory subunit 15A [Source:HGNC Symbol;Acc:HGNC:14375]	315.88	780.31	1.29	2.22e-219	-2< FC <2
ENSG00000145817	YIPF5	Yip1 domain family member 5 [Source:HGNC Symbol;Acc:HGNC:24877]	28.782	71.316	1.29	2.26e-88	-2< FC <2
ENSG00000153989	NUS1	NUS1 dehydrodolichyl diphosphate synthase subunit [Source:HGNC Symbol;Acc:HGNC:21042]	32.3971	80.2172	1.29	3.42e-89	-2< FC <2
ENSG00000175606	TMEM70	transmembrane protein 70 [Source:HGNC Symbol;Acc:HGNC:26050]	71.0301	175.433	1.29	9.94e-116	-2< FC <2
ENSG00000188389	PDCD1	programmed cell death 1 [Source:HGNC Symbol;Acc:HGNC:8760]	0.186811	0.659347	1.29	0.03518	-2< FC <2
ENSG00000196449	YRDC	yrdC N6-threonylcarbamoyltransferase domain containing [Source:HGNC Symbol;Acc:HGNC:28905]	29.4137	72.9733	1.29	1.56e-49	-2< FC <2
ENSG00000259287	AC010809.1	novel transcript, antisense to RYR3	1.45342	4.401	1.29	0.01111	-2< FC <2
ENSG00000273174	AC108673.2	novel transcript, antisense to RAB43	5.94398	15.4674	1.29	9.92e-06	-2< FC <2
ENSG00000284671	AC009093.9	RRN3 RNA polymerase I transcription factor homolog (S. cerevisiae) (RRN3) pseudogene	0.345557	1.1292	1.29	0.02218	-2< FC <2
ENSG00000112578	BYSL	bystin like [Source:HGNC Symbol;Acc:HGNC:1157]	6.65513	16.5305	1.28	2.36e-19	-2< FC <2
ENSG00000123685	BATF3	basic leucine zipper ATF-like transcription factor 3 [Source:HGNC Symbol;Acc:HGNC:28915]	11.3615	28.1662	1.28	3.71e-34	-2< FC <2
ENSG00000129084	PSMA1	proteasome 20S subunit alpha 1 [Source:HGNC Symbol;Acc:HGNC:9530]	13.6305	33.7208	1.28	2.24e-45	-2< FC <2
ENSG00000134375	TIMM17A	translocase of inner mitochondrial membrane 17A [Source:HGNC Symbol;Acc:HGNC:17315]	47.784	117.495	1.28	9.85e-98	-2< FC <2
ENSG00000137449	CPEB2	cytoplasmic polyadenylation element binding protein 2 [Source:HGNC Symbol;Acc:HGNC:21745]	14.1532	34.9561	1.28	3.07e-76	-2< FC <2
ENSG00000141458	NPC1	NPC intracellular cholesterol transporter 1 [Source:HGNC Symbol;Acc:HGNC:7897]	57.2639	140.795	1.28	9.75e-135	-2< FC <2
ENSG00000153485	TMEM251	transmembrane protein 251 [Source:HGNC Symbol;Acc:HGNC:20218]	52.6787	130.047	1.28	1.34e-62	-2< FC <2
ENSG00000167842	MIS12	MIS12 kinetochore complex component [Source:HGNC Symbol;Acc:HGNC:24967]	34.5459	84.8764	1.28	1.43e-85	-2< FC <2
ENSG00000180957	PITPNB	phosphatidylinositol transfer protein beta [Source:HGNC Symbol;Acc:HGNC:9002]	48.8426	120.073	1.28	1.81e-136	-2< FC <2
ENSG00000196586	MYO6	myosin VI [Source:HGNC Symbol;Acc:HGNC:7605]	0.251658	0.668454	1.28	0.0002378	-2< FC <2
ENSG00000198719	DLL1	delta like canonical Notch ligand 1 [Source:HGNC Symbol;Acc:HGNC:2908]	25.6574	63.3098	1.28	2.87e-56	-2< FC <2
ENSG00000205111	CDKL4	cyclin dependent kinase like 4 [Source:HGNC Symbol;Acc:HGNC:19287]	0.209377	0.719097	1.28	0.03353	-2< FC <2
ENSG00000240405	SAMMSON	survival associated mitochondrial melanoma specific oncogenic non-coding RNA [Source:HGNC Symbol;Acc:HGNC:49644]	0.0219866	0.0831607	1.28	0.04489	-2< FC <2
ENSG00000248682	ARHGAP22-IT1	ARHGAP22 intronic transcript 1 [Source:HGNC Symbol;Acc:HGNC:42944]	0.826283	2.98193	1.28	0.03848	-2< FC <2
ENSG00000261270	AC012181.2	novel transcript, sense intronic to HERPUD1	4.09479	10.8197	1.28	0.0001653	-2< FC <2
ENSG00000273604	EPOP	elongin BC and polycomb repressive complex 2 associated protein [Source:HGNC Symbol;Acc:HGNC:34493]	27.4199	67.3739	1.28	1.72e-89	-2< FC <2
ENSG00000274093	AC009032.1	novel transcript, sense intronic to NFAT5	1.18941	4.14269	1.28	0.03372	-2< FC <2
ENSG00000062598	ELMO2	engulfment and cell motility 2 [Source:HGNC Symbol;Acc:HGNC:17233]	25.5444	62.4957	1.27	1.07e-106	-2< FC <2
ENSG00000086619	ERO1B	endoplasmic reticulum oxidoreductase 1 beta [Source:HGNC Symbol;Acc:HGNC:14355]	14.9629	36.6486	1.27	8.41e-64	-2< FC <2
ENSG00000088808	PPP1R13B	protein phosphatase 1 regulatory subunit 13B [Source:HGNC Symbol;Acc:HGNC:14950]	0.868075	2.16269	1.27	1.66e-10	-2< FC <2
ENSG00000125170	DOK4	docking protein 4 [Source:HGNC Symbol;Acc:HGNC:19868]	0.273236	0.761253	1.27	0.004197	-2< FC <2
ENSG00000130881	LRP3	LDL receptor related protein 3 [Source:HGNC Symbol;Acc:HGNC:6695]	3.52541	8.71405	1.27	1.65e-20	-2< FC <2
ENSG00000133961	NUMB	NUMB endocytic adaptor protein [Source:HGNC Symbol;Acc:HGNC:8060]	81.2151	198.34	1.27	1.07e-176	-2< FC <2
ENSG00000136371	MTHFS	methenyltetrahydrofolate synthetase [Source:HGNC Symbol;Acc:HGNC:7437]	0.232506	0.852992	1.27	0.04236	-2< FC <2
ENSG00000138119	MYOF	myoferlin [Source:HGNC Symbol;Acc:HGNC:3656]	110.556	269.394	1.27	1.5e-157	-2< FC <2
ENSG00000147650	LRP12	LDL receptor related protein 12 [Source:HGNC Symbol;Acc:HGNC:31708]	9.71764	23.7791	1.27	6.16e-77	-2< FC <2
ENSG00000152315	KCNK13	potassium two pore domain channel subfamily K member 13 [Source:HGNC Symbol;Acc:HGNC:6275]	1.43995	3.69231	1.27	3.65e-06	-2< FC <2
ENSG00000182372	CLN8	CLN8 transmembrane ER and ERGIC protein [Source:HGNC Symbol;Acc:HGNC:2079]	25.3792	61.9651	1.27	6.84e-118	-2< FC <2
ENSG00000233058	LINC00884	long intergenic non-protein coding RNA 884 [Source:HGNC Symbol;Acc:HGNC:48570]	5.16955	12.8135	1.27	2.72e-17	-2< FC <2
ENSG00000265666	RARA-AS1	RARA antisense RNA 1 [Source:HGNC Symbol;Acc:HGNC:49577]	0.533241	1.53494	1.27	0.009242	-2< FC <2
ENSG00000269893	SNHG8	small nucleolar RNA host gene 8 [Source:HGNC Symbol;Acc:HGNC:33098]	38.6096	94.6206	1.27	7.28e-38	-2< FC <2
ENSG00000272768	AC004854.2	novel transcript, antisense to PURB	1.66946	4.40823	1.27	0.0003923	-2< FC <2
ENSG00000088538	DOCK3	dedicator of cytokinesis 3 [Source:HGNC Symbol;Acc:HGNC:2989]	0.403472	1.03284	1.26	1.16e-05	-2< FC <2
ENSG00000091009	RBM27	RNA binding motif protein 27 [Source:HGNC Symbol;Acc:HGNC:29243]	7.45206	18.1993	1.26	3.32e-35	-2< FC <2
ENSG00000091129	NRCAM	neuronal cell adhesion molecule [Source:HGNC Symbol;Acc:HGNC:7994]	0.110515	0.324903	1.26	0.01291	-2< FC <2
ENSG00000097096	SYDE2	synapse defective Rho GTPase homolog 2 [Source:HGNC Symbol;Acc:HGNC:25841]	0.130639	0.396261	1.26	0.01557	-2< FC <2
ENSG00000101294	HM13	histocompatibility minor 13 [Source:HGNC Symbol;Acc:HGNC:16435]	62.6199	152.192	1.26	9.19e-174	-2< FC <2
ENSG00000108950	FAM20A	FAM20A golgi associated secretory pathway pseudokinase [Source:HGNC Symbol;Acc:HGNC:23015]	0.068778	0.239232	1.26	0.03951	-2< FC <2
ENSG00000112029	FBXO5	F-box protein 5 [Source:HGNC Symbol;Acc:HGNC:13584]	6.84705	16.6698	1.26	4.1e-29	-2< FC <2
ENSG00000118515	SGK1	serum/glucocorticoid regulated kinase 1 [Source:HGNC Symbol;Acc:HGNC:10810]	256.206	621.451	1.26	4.89e-203	-2< FC <2
ENSG00000135931	ARMC9	armadillo repeat containing 9 [Source:HGNC Symbol;Acc:HGNC:20730]	0.359832	0.91061	1.26	1.02e-05	-2< FC <2
ENSG00000144681	STAC	SH3 and cysteine rich domain [Source:HGNC Symbol;Acc:HGNC:11353]	0.31942	0.889722	1.26	0.004371	-2< FC <2
ENSG00000163399	ATP1A1	ATPase Na+/K+ transporting subunit alpha 1 [Source:HGNC Symbol;Acc:HGNC:799]	154.923	375.125	1.26	1.92e-150	-2< FC <2
ENSG00000163597	SNHG16	small nucleolar RNA host gene 16 [Source:HGNC Symbol;Acc:HGNC:44352]	11.2128	27.3151	1.26	4.36e-54	-2< FC <2
ENSG00000172216	CEBPB	CCAAT enhancer binding protein beta [Source:HGNC Symbol;Acc:HGNC:1834]	812.163	1965.16	1.26	2.84e-112	-2< FC <2
ENSG00000182010	RTKN2	rhotekin 2 [Source:HGNC Symbol;Acc:HGNC:19364]	0.628616	1.5748	1.26	2.46e-07	-2< FC <2
ENSG00000183762	KREMEN1	kringle containing transmembrane protein 1 [Source:HGNC Symbol;Acc:HGNC:17550]	0.280268	0.745094	1.26	0.0006063	-2< FC <2
ENSG00000225200	AC246787.1	ribosomal protein S8 (RPS8) pseudogene	0.786719	2.60239	1.26	0.03934	-2< FC <2
ENSG00000240184	PCDHGC3	protocadherin gamma subfamily C, 3 [Source:HGNC Symbol;Acc:HGNC:8716]	1.56364	3.86351	1.26	2.51e-10	-2< FC <2
ENSG00000269826	AC092327.2	novel transcript	0.621068	1.96478	1.26	0.02614	-2< FC <2
ENSG00000006652	IFRD1	interferon related developmental regulator 1 [Source:HGNC Symbol;Acc:HGNC:5456]	19.9055	48.1376	1.25	1.06e-89	-2< FC <2
ENSG00000061676	NCKAP1	NCK associated protein 1 [Source:HGNC Symbol;Acc:HGNC:7666]	0.154666	0.394193	1.25	1.75e-05	-2< FC <2
ENSG00000083312	TNPO1	transportin 1 [Source:HGNC Symbol;Acc:HGNC:6401]	54.9802	132.496	1.25	3.3e-148	-2< FC <2
ENSG00000101166	PRELID3B	PRELI domain containing 3B [Source:HGNC Symbol;Acc:HGNC:15892]	43.1542	104.344	1.25	1.36e-80	-2< FC <2
ENSG00000115738	ID2	inhibitor of DNA binding 2 [Source:HGNC Symbol;Acc:HGNC:5361]	135.392	326.681	1.25	7.84e-119	-2< FC <2
ENSG00000116991	SIPA1L2	signal induced proliferation associated 1 like 2 [Source:HGNC Symbol;Acc:HGNC:23800]	25.8423	62.174	1.25	1.21e-123	-2< FC <2
ENSG00000120318	ARAP3	ArfGAP with RhoGAP domain, ankyrin repeat and PH domain 3 [Source:HGNC Symbol;Acc:HGNC:24097]	21.4774	51.7795	1.25	9.29e-63	-2< FC <2
ENSG00000123983	ACSL3	acyl-CoA synthetase long chain family member 3 [Source:HGNC Symbol;Acc:HGNC:3570]	44.6346	107.542	1.25	9.85e-148	-2< FC <2
ENSG00000144674	GOLGA4	golgin A4 [Source:HGNC Symbol;Acc:HGNC:4427]	39.8624	96.0776	1.25	7.26e-162	-2< FC <2
ENSG00000152684	PELO	pelota mRNA surveillance and ribosome rescue factor [Source:HGNC Symbol;Acc:HGNC:8829]	15.2117	36.7374	1.25	3.49e-57	-2< FC <2
ENSG00000162695	SLC30A7	solute carrier family 30 member 7 [Source:HGNC Symbol;Acc:HGNC:19306]	20.9575	50.6503	1.25	4.18e-97	-2< FC <2
ENSG00000162851	TFB2M	transcription factor B2, mitochondrial [Source:HGNC Symbol;Acc:HGNC:18559]	15.9407	38.5612	1.25	2.94e-30	-2< FC <2
ENSG00000166435	XRRA1	X-ray radiation resistance associated 1 [Source:HGNC Symbol;Acc:HGNC:18868]	1.80658	4.41511	1.25	5.16e-19	-2< FC <2
ENSG00000166562	SEC11C	SEC11 homolog C, signal peptidase complex subunit [Source:HGNC Symbol;Acc:HGNC:23400]	24.6815	59.3722	1.25	2.69e-85	-2< FC <2
ENSG00000172379	ARNT2	aryl hydrocarbon receptor nuclear translocator 2 [Source:HGNC Symbol;Acc:HGNC:16876]	5.0471	12.187	1.25	4.06e-37	-2< FC <2
ENSG00000172426	RSPH9	radial spoke head component 9 [Source:HGNC Symbol;Acc:HGNC:21057]	0.81739	2.11946	1.25	0.000616	-2< FC <2
ENSG00000204381	LAYN	layilin [Source:HGNC Symbol;Acc:HGNC:29471]	0.12561	0.430521	1.25	0.0426	-2< FC <2
ENSG00000211689	TRGC1	T cell receptor gamma constant 1 [Source:HGNC Symbol;Acc:HGNC:12275]	0.582938	1.57367	1.25	0.002123	-2< FC <2
ENSG00000231971	CT69	cancer/testis associated transcript 69 [Source:HGNC Symbol;Acc:HGNC:37196]	0.644873	1.80559	1.25	0.006616	-2< FC <2
ENSG00000233013	FAM157B	family with sequence similarity 157 member B [Source:HGNC Symbol;Acc:HGNC:34080]	0.778586	2.08302	1.25	0.002162	-2< FC <2
ENSG00000240225	ZNF542P	zinc finger protein 542, pseudogene [Source:HGNC Symbol;Acc:HGNC:25393]	6.29485	15.193	1.25	7.17e-32	-2< FC <2
ENSG00000269951	AC090181.2	novel transcript, sense intronic to TSPAN3	2.33781	6.2424	1.25	0.002065	-2< FC <2
ENSG00000277149	TYW1B	tRNA-yW synthesizing protein 1 homolog B [Source:HGNC Symbol;Acc:HGNC:33908]	4.89059	11.8831	1.25	7.18e-19	-2< FC <2
ENSG00000050393	MCUR1	mitochondrial calcium uniporter regulator 1 [Source:HGNC Symbol;Acc:HGNC:21097]	11.4577	27.3771	1.24	3.46e-51	-2< FC <2
ENSG00000068912	ERLEC1	endoplasmic reticulum lectin 1 [Source:HGNC Symbol;Acc:HGNC:25222]	65.9954	157.702	1.24	2.09e-99	-2< FC <2
ENSG00000072274	TFRC	transferrin receptor [Source:HGNC Symbol;Acc:HGNC:11763]	61.6468	147.44	1.24	5.85e-186	-2< FC <2
ENSG00000112379	ARFGEF3	ARFGEF family member 3 [Source:HGNC Symbol;Acc:HGNC:21213]	0.0261043	0.0912447	1.24	0.04922	-2< FC <2
ENSG00000122224	LY9	lymphocyte antigen 9 [Source:HGNC Symbol;Acc:HGNC:6730]	3.40147	8.15828	1.24	1.37e-31	-2< FC <2
ENSG00000134107	BHLHE40	basic helix-loop-helix family member e40 [Source:HGNC Symbol;Acc:HGNC:1046]	107.93	258.476	1.24	9.91e-158	-2< FC <2
ENSG00000139926	FRMD6	FERM domain containing 6 [Source:HGNC Symbol;Acc:HGNC:19839]	0.949529	2.32424	1.24	1.96e-11	-2< FC <2
ENSG00000144597	EAF1	ELL associated factor 1 [Source:HGNC Symbol;Acc:HGNC:20907]	51.9351	123.786	1.24	1e-134	-2< FC <2
ENSG00000153936	HS2ST1	heparan sulfate 2-O-sulfotransferase 1 [Source:HGNC Symbol;Acc:HGNC:5193]	11.5339	27.6465	1.24	1.95e-61	-2< FC <2
ENSG00000164180	TMEM161B	transmembrane protein 161B [Source:HGNC Symbol;Acc:HGNC:28483]	6.0466	14.5109	1.24	3.4e-42	-2< FC <2
ENSG00000183023	SLC8A1	solute carrier family 8 member A1 [Source:HGNC Symbol;Acc:HGNC:11068]	7.35178	17.663	1.24	3.6e-91	-2< FC <2
ENSG00000201151	AL135844.1		8.42031	25.7872	1.24	0.02721	-2< FC <2
ENSG00000234456	MAGI2-AS3	MAGI2 antisense RNA 3 [Source:HGNC Symbol;Acc:HGNC:40862]	1.28534	3.09817	1.24	1.48e-17	-2< FC <2
ENSG00000270164	LINC01480	long intergenic non-protein coding RNA 1480 [Source:HGNC Symbol;Acc:HGNC:51124]	1.40889	3.61845	1.24	0.0002128	-2< FC <2
ENSG00000279191	NA	NA	0.231426	0.673245	1.24	0.01772	-2< FC <2
ENSG00000000938	FGR	FGR proto-oncogene, Src family tyrosine kinase [Source:HGNC Symbol;Acc:HGNC:3697]	301.127	716.086	1.23	1.22e-225	-2< FC <2
ENSG00000025796	SEC63	SEC63 homolog, protein translocation regulator [Source:HGNC Symbol;Acc:HGNC:21082]	33.1189	78.6868	1.23	1.02e-121	-2< FC <2
ENSG00000065491	TBC1D22B	TBC1 domain family member 22B [Source:HGNC Symbol;Acc:HGNC:21602]	9.67682	23.061	1.23	1.13e-32	-2< FC <2
ENSG00000066056	TIE1	tyrosine kinase with immunoglobulin like and EGF like domains 1 [Source:HGNC Symbol;Acc:HGNC:11809]	0.312605	0.799823	1.23	0.000657	-2< FC <2
ENSG00000074935	TUBE1	tubulin epsilon 1 [Source:HGNC Symbol;Acc:HGNC:20775]	4.03761	9.60804	1.23	7.12e-30	-2< FC <2
ENSG00000081014	AP4E1	adaptor related protein complex 4 subunit epsilon 1 [Source:HGNC Symbol;Acc:HGNC:573]	27.6026	65.5711	1.23	9.52e-90	-2< FC <2
ENSG00000093134	VNN3	vanin 3 [Source:HGNC Symbol;Acc:HGNC:16431]	13.117	31.1584	1.23	8.2e-46	-2< FC <2
ENSG00000099194	SCD	stearoyl-CoA desaturase [Source:HGNC Symbol;Acc:HGNC:10571]	371.634	885.152	1.23	1.23e-270	-2< FC <2
ENSG00000125249	RAP2A	RAP2A, member of RAS oncogene family [Source:HGNC Symbol;Acc:HGNC:9861]	23.2479	55.3207	1.23	1.05e-89	-2< FC <2
ENSG00000127022	CANX	calnexin [Source:HGNC Symbol;Acc:HGNC:1473]	434.409	1034.45	1.23	1.9e-239	-2< FC <2
ENSG00000130592	LSP1	lymphocyte specific protein 1 [Source:HGNC Symbol;Acc:HGNC:6707]	82.9165	196.935	1.23	3.66e-122	-2< FC <2
ENSG00000133639	BTG1	BTG anti-proliferation factor 1 [Source:HGNC Symbol;Acc:HGNC:1130]	132.812	315.653	1.23	7.19e-120	-2< FC <2
ENSG00000134108	ARL8B	ADP ribosylation factor like GTPase 8B [Source:HGNC Symbol;Acc:HGNC:25564]	256.86	609.752	1.23	1.93e-143	-2< FC <2
ENSG00000136010	ALDH1L2	aldehyde dehydrogenase 1 family member L2 [Source:HGNC Symbol;Acc:HGNC:26777]	6.23896	14.9042	1.23	7.04e-44	-2< FC <2
ENSG00000148841	ITPRIP	inositol 1,4,5-trisphosphate receptor interacting protein [Source:HGNC Symbol;Acc:HGNC:29370]	19.0317	45.3001	1.23	2.23e-75	-2< FC <2
ENSG00000163902	RPN1	ribophorin I [Source:HGNC Symbol;Acc:HGNC:10381]	212.468	505.036	1.23	2.94e-191	-2< FC <2
ENSG00000165392	WRN	WRN RecQ like helicase [Source:HGNC Symbol;Acc:HGNC:12791]	6.65183	15.8248	1.23	1.48e-36	-2< FC <2
ENSG00000172965	MIR4435-2HG	MIR4435-2 host gene [Source:HGNC Symbol;Acc:HGNC:35163]	1.02307	2.48039	1.23	2.6e-14	-2< FC <2
ENSG00000182118	FAM89A	family with sequence similarity 89 member A [Source:HGNC Symbol;Acc:HGNC:25057]	4.65375	11.2577	1.23	5.03e-14	-2< FC <2
ENSG00000232956	SNHG15	small nucleolar RNA host gene 15 [Source:HGNC Symbol;Acc:HGNC:27797]	17.0744	40.7572	1.23	6.77e-53	-2< FC <2
ENSG00000279489	AL355377.2	tec	0.621497	1.69766	1.23	0.008653	-2< FC <2
ENSG00000005700	IBTK	inhibitor of Bruton tyrosine kinase [Source:HGNC Symbol;Acc:HGNC:17853]	28.842	68.2532	1.22	5.15e-139	-2< FC <2
ENSG00000072364	AFF4	AF4/FMR2 family member 4 [Source:HGNC Symbol;Acc:HGNC:17869]	54.6094	128.869	1.22	6.87e-171	-2< FC <2
ENSG00000089041	P2RX7	purinergic receptor P2X 7 [Source:HGNC Symbol;Acc:HGNC:8537]	483.186	1135.68	1.22	6.37e-230	-2< FC <2
ENSG00000094975	SUCO	SUN domain containing ossification factor [Source:HGNC Symbol;Acc:HGNC:1240]	18.0206	42.6309	1.22	1.62e-89	-2< FC <2
ENSG00000099246	RAB18	RAB18, member RAS oncogene family [Source:HGNC Symbol;Acc:HGNC:14244]	48.5129	114.247	1.22	4.42e-117	-2< FC <2
ENSG00000101966	XIAP	X-linked inhibitor of apoptosis [Source:HGNC Symbol;Acc:HGNC:592]	27.5136	65.1998	1.22	1.04e-100	-2< FC <2
ENSG00000102580	DNAJC3	DnaJ heat shock protein family (Hsp40) member C3 [Source:HGNC Symbol;Acc:HGNC:9439]	136.204	320.922	1.22	3.1e-131	-2< FC <2
ENSG00000125618	PAX8	paired box 8 [Source:HGNC Symbol;Acc:HGNC:8622]	7.55449	17.8998	1.22	1.05e-35	-2< FC <2
ENSG00000135476	ESPL1	extra spindle pole bodies like 1, separase [Source:HGNC Symbol;Acc:HGNC:16856]	10.2389	24.2179	1.22	2.6e-67	-2< FC <2
ENSG00000146676	PURB	purine rich element binding protein B [Source:HGNC Symbol;Acc:HGNC:9702]	29.0005	68.3488	1.22	1.02e-116	-2< FC <2
ENSG00000158292	GPR153	G protein-coupled receptor 153 [Source:HGNC Symbol;Acc:HGNC:23618]	2.92532	7.00486	1.22	2.46e-13	-2< FC <2
ENSG00000166822	TMEM170A	transmembrane protein 170A [Source:HGNC Symbol;Acc:HGNC:29577]	21.0261	49.5744	1.22	2.4e-77	-2< FC <2
ENSG00000196549	MME	membrane metalloendopeptidase [Source:HGNC Symbol;Acc:HGNC:7154]	0.610474	1.48524	1.22	1.84e-07	-2< FC <2
ENSG00000258565	BLZF2P	basic leucine zipper nuclear factor 2, pseudogene [Source:HGNC Symbol;Acc:HGNC:20049]	0.670215	1.93731	1.22	0.02625	-2< FC <2
ENSG00000271303	SRXN1	sulfiredoxin 1 [Source:HGNC Symbol;Acc:HGNC:16132]	5.69857	13.6121	1.22	2.54e-15	-2< FC <2
ENSG00000271754	AL355802.3	novel transcript, antisense to POLR1C	0.798225	2.6552	1.22	0.04956	-2< FC <2
ENSG00000276334	AL133243.2	novel transcript, sense intronic to BIRC6	0.503734	1.45951	1.22	0.02187	-2< FC <2
ENSG00000104689	TNFRSF10A	TNF receptor superfamily member 10a [Source:HGNC Symbol;Acc:HGNC:11904]	10.3536	24.4272	1.21	4.84e-29	-2< FC <2
ENSG00000115540	MOB4	MOB family member 4, phocein [Source:HGNC Symbol;Acc:HGNC:17261]	6.52313	15.4028	1.21	6.13e-29	-2< FC <2
ENSG00000126368	NR1D1	nuclear receptor subfamily 1 group D member 1 [Source:HGNC Symbol;Acc:HGNC:7962]	4.07955	9.70331	1.21	3.7e-12	-2< FC <2
ENSG00000143226	FCGR2A	Fc fragment of IgG receptor IIa [Source:HGNC Symbol;Acc:HGNC:3616]	27.9668	65.543	1.21	1.01e-90	-2< FC <2
ENSG00000146411	SLC2A12	solute carrier family 2 member 12 [Source:HGNC Symbol;Acc:HGNC:18067]	0.381545	0.980179	1.21	0.002939	-2< FC <2
ENSG00000151690	MFSD6	major facilitator superfamily domain containing 6 [Source:HGNC Symbol;Acc:HGNC:24711]	27.2996	64.0535	1.21	1.59e-98	-2< FC <2
ENSG00000158792	SPATA2L	spermatogenesis associated 2 like [Source:HGNC Symbol;Acc:HGNC:28393]	8.38515	19.8011	1.21	1.25e-22	-2< FC <2
ENSG00000166200	COPS2	COP9 signalosome subunit 2 [Source:HGNC Symbol;Acc:HGNC:30747]	30.7191	72.1611	1.21	1.01e-103	-2< FC <2
ENSG00000167881	SRP68	signal recognition particle 68 [Source:HGNC Symbol;Acc:HGNC:11302]	26.7297	62.6706	1.21	1.08e-118	-2< FC <2
ENSG00000179397	CATSPERE	catsper channel auxiliary subunit epsilon [Source:HGNC Symbol;Acc:HGNC:28491]	0.543078	1.37652	1.21	0.0005585	-2< FC <2
ENSG00000224687	RASAL2-AS1	RASAL2 antisense RNA 1 [Source:HGNC Symbol;Acc:HGNC:44170]	1.55397	3.81654	1.21	1.57e-05	-2< FC <2
ENSG00000075303	SLC25A40	solute carrier family 25 member 40 [Source:HGNC Symbol;Acc:HGNC:29680]	43.3097	101.199	1.2	3.19e-96	-2< FC <2
ENSG00000104312	RIPK2	receptor interacting serine/threonine kinase 2 [Source:HGNC Symbol;Acc:HGNC:10020]	92.4176	214.888	1.2	1.59e-130	-2< FC <2
ENSG00000108510	MED13	mediator complex subunit 13 [Source:HGNC Symbol;Acc:HGNC:22474]	60.1864	140.421	1.2	6.04e-146	-2< FC <2
ENSG00000135241	PNPLA8	patatin like phospholipase domain containing 8 [Source:HGNC Symbol;Acc:HGNC:28900]	55.2109	128.201	1.2	1.85e-116	-2< FC <2
ENSG00000153066	TXNDC11	thioredoxin domain containing 11 [Source:HGNC Symbol;Acc:HGNC:28030]	36.6007	85.068	1.2	3.46e-70	-2< FC <2
ENSG00000154240	CEP112	centrosomal protein 112 [Source:HGNC Symbol;Acc:HGNC:28514]	0.58001	1.40058	1.2	2.23e-06	-2< FC <2
ENSG00000166128	RAB8B	RAB8B, member RAS oncogene family [Source:HGNC Symbol;Acc:HGNC:30273]	78.4223	183.188	1.2	2.47e-94	-2< FC <2
ENSG00000171310	CHST11	carbohydrate sulfotransferase 11 [Source:HGNC Symbol;Acc:HGNC:17422]	173.632	405.161	1.2	6.9e-218	-2< FC <2
ENSG00000181045	SLC26A11	solute carrier family 26 member 11 [Source:HGNC Symbol;Acc:HGNC:14471]	70.0942	163.417	1.2	5.02e-116	-2< FC <2
ENSG00000183291	SELENOF	selenoprotein F [Source:HGNC Symbol;Acc:HGNC:17705]	219.191	512.039	1.2	6.94e-105	-2< FC <2
ENSG00000189420	ZFP92	ZFP92 zinc finger protein [Source:HGNC Symbol;Acc:HGNC:12865]	1.92001	4.51972	1.2	8.82e-13	-2< FC <2
ENSG00000219487	AL603766.1	small nuclear ribonucleoprotein polypeptide B'' (SNRPB2) pseudogene	0.714399	2.24034	1.2	0.04369	-2< FC <2
ENSG00000222112	RN7SKP16	RN7SK pseudogene 16 [Source:HGNC Symbol;Acc:HGNC:45740]	2.03115	6.08277	1.2	0.03504	-2< FC <2
ENSG00000241942	RPS20P20	ribosomal protein S20 pseudogene 20 [Source:HGNC Symbol;Acc:HGNC:36674]	2.29524	6.43173	1.2	0.02174	-2< FC <2
ENSG00000253795	MTND1P5	MT-ND1 pseudogene 5 [Source:HGNC Symbol;Acc:HGNC:42104]	1.27902	3.41206	1.2	0.007607	-2< FC <2
ENSG00000260807	CEROX1	cytoplasmic endogenous regulator of oxidative phosphorylation 1 [Source:HGNC Symbol;Acc:HGNC:53928]	0.221597	0.618978	1.2	0.01843	-2< FC <2
ENSG00000261114	AC012181.1	novel transcript, sense intronic to HERPUD1	2.15517	5.58894	1.2	0.004254	-2< FC <2
ENSG00000274712	AC005332.4	novel transcript	7.86386	18.5289	1.2	1.45e-17	-2< FC <2
ENSG00000280670	CCDC163	coiled-coil domain containing 163 [Source:HGNC Symbol;Acc:HGNC:27003]	2.30552	5.52491	1.2	8.3e-08	-2< FC <2
ENSG00000003436	TFPI	tissue factor pathway inhibitor [Source:HGNC Symbol;Acc:HGNC:11760]	1.2757	2.98421	1.19	3.53e-15	-2< FC <2
ENSG00000036054	TBC1D23	TBC1 domain family member 23 [Source:HGNC Symbol;Acc:HGNC:25622]	43.1763	99.7354	1.19	3.29e-112	-2< FC <2
ENSG00000080822	CLDND1	claudin domain containing 1 [Source:HGNC Symbol;Acc:HGNC:1322]	31.861	73.448	1.19	1.26e-86	-2< FC <2
ENSG00000102003	SYP	synaptophysin [Source:HGNC Symbol;Acc:HGNC:11506]	2.39588	5.6061	1.19	9.43e-14	-2< FC <2
ENSG00000105926	MPP6	membrane palmitoylated protein 6 [Source:HGNC Symbol;Acc:HGNC:18167]	0.299616	0.730787	1.19	0.000174	-2< FC <2
ENSG00000113638	TTC33	tetratricopeptide repeat domain 33 [Source:HGNC Symbol;Acc:HGNC:29959]	6.31915	14.6917	1.19	9.68e-28	-2< FC <2
ENSG00000119408	NEK6	NIMA related kinase 6 [Source:HGNC Symbol;Acc:HGNC:7749]	165.743	382.406	1.19	7.5e-158	-2< FC <2
ENSG00000120162	MOB3B	MOB kinase activator 3B [Source:HGNC Symbol;Acc:HGNC:23825]	3.32065	7.74257	1.19	4.27e-20	-2< FC <2
ENSG00000130751	NPAS1	neuronal PAS domain protein 1 [Source:HGNC Symbol;Acc:HGNC:7894]	0.466455	1.24472	1.19	0.01118	-2< FC <2
ENSG00000139974	SLC38A6	solute carrier family 38 member 6 [Source:HGNC Symbol;Acc:HGNC:19863]	21.7869	50.3807	1.19	6.59e-79	-2< FC <2
ENSG00000140379	BCL2A1	BCL2 related protein A1 [Source:HGNC Symbol;Acc:HGNC:991]	129.112	299.422	1.19	3.58e-71	-2< FC <2
ENSG00000173727	AP000769.1	Finkel-Biskis-Reilly murine sarcoma virus (FBR-MuSV) ubiquitously expressed (FAU) pseudogene	1.56076	3.83698	1.19	0.0001747	-2< FC <2
ENSG00000176049	JAKMIP2	janus kinase and microtubule interacting protein 2 [Source:HGNC Symbol;Acc:HGNC:29067]	137.317	317.92	1.19	2.21e-125	-2< FC <2
ENSG00000178694	NSUN3	NOP2/Sun RNA methyltransferase 3 [Source:HGNC Symbol;Acc:HGNC:26208]	14.3687	33.1972	1.19	7.25e-61	-2< FC <2
ENSG00000179454	KLHL28	kelch like family member 28 [Source:HGNC Symbol;Acc:HGNC:19741]	12.6904	29.3412	1.19	1.21e-58	-2< FC <2
ENSG00000180398	MCFD2	multiple coagulation factor deficiency 2 [Source:HGNC Symbol;Acc:HGNC:18451]	58.2997	134.544	1.19	9.3e-112	-2< FC <2
ENSG00000182957	SPATA13	spermatogenesis associated 13 [Source:HGNC Symbol;Acc:HGNC:23222]	11.7982	27.3738	1.19	1.36e-79	-2< FC <2
ENSG00000185305	ARL15	ADP ribosylation factor like GTPase 15 [Source:HGNC Symbol;Acc:HGNC:25945]	25.8648	60.0397	1.19	6.91e-69	-2< FC <2
ENSG00000221823	PPP3R1	protein phosphatase 3 regulatory subunit B, alpha [Source:HGNC Symbol;Acc:HGNC:9317]	49.2026	113.791	1.19	1.93e-82	-2< FC <2
ENSG00000234636	MED14OS	MED14 opposite strand [Source:HGNC Symbol;Acc:HGNC:40162]	3.92459	9.5173	1.19	2.93e-05	-2< FC <2
ENSG00000256806	C17orf100	chromosome 17 open reading frame 100 [Source:HGNC Symbol;Acc:HGNC:34494]	1.19326	2.89992	1.19	0.0001486	-2< FC <2
ENSG00000274215	AC106028.4	novel transcript	1.95529	5.14004	1.19	0.01088	-2< FC <2
ENSG00000077147	TM9SF3	transmembrane 9 superfamily member 3 [Source:HGNC Symbol;Acc:HGNC:21529]	73.9316	170.046	1.18	2.19e-91	-2< FC <2
ENSG00000102804	TSC22D1	TSC22 domain family member 1 [Source:HGNC Symbol;Acc:HGNC:16826]	44.9783	102.986	1.18	2.07e-111	-2< FC <2
ENSG00000106803	SEC61B	SEC61 translocon beta subunit [Source:HGNC Symbol;Acc:HGNC:16993]	171.781	394.746	1.18	3.04e-107	-2< FC <2
ENSG00000111679	PTPN6	protein tyrosine phosphatase non-receptor type 6 [Source:HGNC Symbol;Acc:HGNC:9658]	158.538	363.621	1.18	3.82e-197	-2< FC <2
ENSG00000111752	PHC1	polyhomeotic homolog 1 [Source:HGNC Symbol;Acc:HGNC:3182]	21.6503	49.8142	1.18	9.54e-73	-2< FC <2
ENSG00000128050	PAICS	phosphoribosylaminoimidazole carboxylase and phosphoribosylaminoimidazolesuccinocarboxamide synthase [Source:HGNC Symbol;Acc:HGNC:8587]	13.1521	30.2962	1.18	1.03e-70	-2< FC <2
ENSG00000134265	NAPG	NSF attachment protein gamma [Source:HGNC Symbol;Acc:HGNC:7642]	13.012	29.9402	1.18	9.02e-53	-2< FC <2
ENSG00000136152	COG3	component of oligomeric golgi complex 3 [Source:HGNC Symbol;Acc:HGNC:18619]	25.5405	58.4526	1.18	1.26e-97	-2< FC <2
ENSG00000138032	PPM1B	protein phosphatase, Mg2+/Mn2+ dependent 1B [Source:HGNC Symbol;Acc:HGNC:9276]	7.62007	17.5282	1.18	7.11e-32	-2< FC <2
ENSG00000139116	KIF21A	kinesin family member 21A [Source:HGNC Symbol;Acc:HGNC:19349]	0.11451	0.304213	1.18	0.01198	-2< FC <2
ENSG00000143028	SYPL2	synaptophysin like 2 [Source:HGNC Symbol;Acc:HGNC:27638]	3.65457	8.49324	1.18	1.3e-13	-2< FC <2
ENSG00000148943	LIN7C	lin-7 homolog C, crumbs cell polarity complex component [Source:HGNC Symbol;Acc:HGNC:17789]	18.2047	41.797	1.18	5.32e-46	-2< FC <2
ENSG00000151239	TWF1	twinfilin actin binding protein 1 [Source:HGNC Symbol;Acc:HGNC:9620]	23.2784	53.446	1.18	5e-59	-2< FC <2
ENSG00000165195	PIGA	phosphatidylinositol glycan anchor biosynthesis class A [Source:HGNC Symbol;Acc:HGNC:8957]	7.44515	17.1372	1.18	3.52e-40	-2< FC <2
ENSG00000170348	TMED10	transmembrane p24 trafficking protein 10 [Source:HGNC Symbol;Acc:HGNC:16998]	134.55	309.358	1.18	4.42e-149	-2< FC <2
ENSG00000170396	ZNF804A	zinc finger protein 804A [Source:HGNC Symbol;Acc:HGNC:21711]	11.6884	26.9087	1.18	4.11e-43	-2< FC <2
ENSG00000171865	RNASEH1	ribonuclease H1 [Source:HGNC Symbol;Acc:HGNC:18466]	17.9524	41.291	1.18	5.81e-43	-2< FC <2
ENSG00000173210	ABLIM3	actin binding LIM protein family member 3 [Source:HGNC Symbol;Acc:HGNC:29132]	0.40254	0.972477	1.18	0.0001589	-2< FC <2
ENSG00000174749	FAM241A	family with sequence similarity 241 member A [Source:HGNC Symbol;Acc:HGNC:26813]	3.03148	7.0122	1.18	1.44e-18	-2< FC <2
ENSG00000247765	AC068446.2	novel transcript	0.277482	0.818956	1.18	0.03867	-2< FC <2
ENSG00000276070	CCL4L2	C-C motif chemokine ligand 4 like 2 [Source:HGNC Symbol;Acc:HGNC:24066]	227.766	524.029	1.18	2.26e-109	-2< FC <2
ENSG00000012983	MAP4K5	mitogen-activated protein kinase kinase kinase kinase 5 [Source:HGNC Symbol;Acc:HGNC:6867]	8.77932	20.0887	1.17	8.42e-46	-2< FC <2
ENSG00000059758	CDK17	cyclin dependent kinase 17 [Source:HGNC Symbol;Acc:HGNC:8750]	19.5666	44.575	1.17	5.54e-76	-2< FC <2
ENSG00000119777	TMEM214	transmembrane protein 214 [Source:HGNC Symbol;Acc:HGNC:25983]	42.2039	95.883	1.17	2.3e-116	-2< FC <2
ENSG00000120254	MTHFD1L	methylenetetrahydrofolate dehydrogenase (NADP+ dependent) 1 like [Source:HGNC Symbol;Acc:HGNC:21055]	5.28995	12.1427	1.17	1.28e-25	-2< FC <2
ENSG00000120742	SERP1	stress associated endoplasmic reticulum protein 1 [Source:HGNC Symbol;Acc:HGNC:10759]	108.825	248.247	1.17	8.01e-111	-2< FC <2
ENSG00000121073	SLC35B1	solute carrier family 35 member B1 [Source:HGNC Symbol;Acc:HGNC:20798]	20.1509	46.0097	1.17	1.31e-77	-2< FC <2
ENSG00000124479	NDP	norrin cystine knot growth factor NDP [Source:HGNC Symbol;Acc:HGNC:7678]	5.92112	13.6809	1.17	3.42e-12	-2< FC <2
ENSG00000128595	CALU	calumenin [Source:HGNC Symbol;Acc:HGNC:1458]	201.365	457.044	1.17	5.81e-143	-2< FC <2
ENSG00000128656	CHN1	chimerin 1 [Source:HGNC Symbol;Acc:HGNC:1943]	0.192172	0.513243	1.17	0.02005	-2< FC <2
ENSG00000140526	ABHD2	abhydrolase domain containing 2 [Source:HGNC Symbol;Acc:HGNC:18717]	77.5409	176.154	1.17	3.35e-192	-2< FC <2
ENSG00000143751	SDE2	SDE2 telomere maintenance homolog [Source:HGNC Symbol;Acc:HGNC:26643]	22.4465	51.3091	1.17	1.89e-57	-2< FC <2
ENSG00000170540	ARL6IP1	ADP ribosylation factor like GTPase 6 interacting protein 1 [Source:HGNC Symbol;Acc:HGNC:697]	104.613	239.314	1.17	2.49e-95	-2< FC <2
ENSG00000171574	ZNF584	zinc finger protein 584 [Source:HGNC Symbol;Acc:HGNC:27318]	5.52238	12.6859	1.17	4.32e-19	-2< FC <2
ENSG00000179715	PCED1B	PC-esterase domain containing 1B [Source:HGNC Symbol;Acc:HGNC:28255]	0.797097	1.95632	1.17	0.001319	-2< FC <2
ENSG00000180953	ST20	suppressor of tumorigenicity 20 [Source:HGNC Symbol;Acc:HGNC:33520]	1.62451	3.95759	1.17	0.0006214	-2< FC <2
ENSG00000186312	CA5BP1	carbonic anhydrase 5B pseudogene 1 [Source:HGNC Symbol;Acc:HGNC:29544]	11.8216	27.0302	1.17	3.61e-25	-2< FC <2
ENSG00000186432	KPNA4	karyopherin subunit alpha 4 [Source:HGNC Symbol;Acc:HGNC:6397]	41.1458	93.6017	1.17	1.05e-136	-2< FC <2
ENSG00000228589	SPCS2P4	signal peptidase complex subunit 2 pseudogene 4 [Source:HGNC Symbol;Acc:HGNC:45237]	6.12581	14.6086	1.17	3.43e-05	-2< FC <2
ENSG00000272476	AL024507.3	novel transcript, antisense to SEC63	0.388246	1.03004	1.17	0.01601	-2< FC <2
ENSG00000075223	SEMA3C	semaphorin 3C [Source:HGNC Symbol;Acc:HGNC:10725]	9.70904	21.9941	1.16	1.72e-50	-2< FC <2
ENSG00000112419	PHACTR2	phosphatase and actin regulator 2 [Source:HGNC Symbol;Acc:HGNC:20956]	13.0316	29.5381	1.16	3.89e-81	-2< FC <2
ENSG00000121578	B4GALT4	beta-1,4-galactosyltransferase 4 [Source:HGNC Symbol;Acc:HGNC:927]	3.50572	8.01894	1.16	4.01e-24	-2< FC <2
ENSG00000128340	RAC2	Rac family small GTPase 2 [Source:HGNC Symbol;Acc:HGNC:9802]	137.775	310.927	1.16	4.56e-131	-2< FC <2
ENSG00000139514	SLC7A1	solute carrier family 7 member 1 [Source:HGNC Symbol;Acc:HGNC:11057]	44.6671	101.362	1.16	9.28e-138	-2< FC <2
ENSG00000140941	MAP1LC3B	microtubule associated protein 1 light chain 3 beta [Source:HGNC Symbol;Acc:HGNC:13352]	85.9063	194.86	1.16	1.62e-157	-2< FC <2
ENSG00000145414	NAF1	nuclear assembly factor 1 ribonucleoprotein [Source:HGNC Symbol;Acc:HGNC:25126]	6.58851	14.9816	1.16	4.61e-29	-2< FC <2
ENSG00000162415	ZSWIM5	zinc finger SWIM-type containing 5 [Source:HGNC Symbol;Acc:HGNC:29299]	2.37817	5.46534	1.16	1.42e-12	-2< FC <2
ENSG00000163993	S100P	S100 calcium binding protein P [Source:HGNC Symbol;Acc:HGNC:10504]	13.0795	29.8806	1.16	3.8e-16	-2< FC <2
ENSG00000164266	SPINK1	serine peptidase inhibitor, Kazal type 1 [Source:HGNC Symbol;Acc:HGNC:11244]	96.0372	218.856	1.16	1.78e-16	-2< FC <2
ENSG00000168209	DDIT4	DNA damage inducible transcript 4 [Source:HGNC Symbol;Acc:HGNC:24944]	144.78	327.38	1.16	1.18e-102	-2< FC <2
ENSG00000169826	CSGALNACT2	chondroitin sulfate N-acetylgalactosaminyltransferase 2 [Source:HGNC Symbol;Acc:HGNC:24292]	257.507	580.747	1.16	4.29e-135	-2< FC <2
ENSG00000189149	CRYM-AS1	CRYM antisense RNA 1 [Source:HGNC Symbol;Acc:HGNC:34405]	1.2816	3.06803	1.16	0.0001276	-2< FC <2
ENSG00000198369	SPRED2	sprouty related EVH1 domain containing 2 [Source:HGNC Symbol;Acc:HGNC:17722]	5.73719	13.1337	1.16	1.78e-23	-2< FC <2
ENSG00000240350	SOCAR	serous ovarian cancer associated RNA [Source:HGNC Symbol;Acc:HGNC:54421]	1.55564	3.93201	1.16	0.008428	-2< FC <2
ENSG00000247092	SNHG10	small nucleolar RNA host gene 10 [Source:HGNC Symbol;Acc:HGNC:27510]	2.93708	6.81373	1.16	1.59e-06	-2< FC <2
ENSG00000067955	CBFB	core-binding factor subunit beta [Source:HGNC Symbol;Acc:HGNC:1539]	48.0485	108.419	1.15	7.53e-79	-2< FC <2
ENSG00000108244	KRT23	keratin 23 [Source:HGNC Symbol;Acc:HGNC:6438]	2.0041	4.62808	1.15	2.21e-06	-2< FC <2
ENSG00000108829	LRRC59	leucine rich repeat containing 59 [Source:HGNC Symbol;Acc:HGNC:28817]	76.2324	171.081	1.15	5.11e-131	-2< FC <2
ENSG00000115084	SLC35F5	solute carrier family 35 member F5 [Source:HGNC Symbol;Acc:HGNC:23617]	19.5134	43.7562	1.15	2.18e-67	-2< FC <2
ENSG00000116273	PHF13	PHD finger protein 13 [Source:HGNC Symbol;Acc:HGNC:22983]	17.9823	40.4867	1.15	5.36e-46	-2< FC <2
ENSG00000121060	TRIM25	tripartite motif containing 25 [Source:HGNC Symbol;Acc:HGNC:12932]	75.5067	169.015	1.15	1.45e-92	-2< FC <2
ENSG00000143842	SOX13	SRY-box transcription factor 13 [Source:HGNC Symbol;Acc:HGNC:11192]	3.61413	8.18641	1.15	2.64e-25	-2< FC <2
ENSG00000147324	MFHAS1	malignant fibrous histiocytoma amplified sequence 1 [Source:HGNC Symbol;Acc:HGNC:16982]	8.80247	19.8893	1.15	7.58e-49	-2< FC <2
ENSG00000151725	CENPU	centromere protein U [Source:HGNC Symbol;Acc:HGNC:21348]	3.80782	8.64501	1.15	1.36e-11	-2< FC <2
ENSG00000154813	DPH3	diphthamide biosynthesis 3 [Source:HGNC Symbol;Acc:HGNC:27717]	36.6738	82.6212	1.15	1.23e-76	-2< FC <2
ENSG00000160214	RRP1	ribosomal RNA processing 1 [Source:HGNC Symbol;Acc:HGNC:18785]	40.0668	90.137	1.15	1.1e-84	-2< FC <2
ENSG00000172345	STARD5	StAR related lipid transfer domain containing 5 [Source:HGNC Symbol;Acc:HGNC:18065]	13.6081	30.5909	1.15	1.28e-56	-2< FC <2
ENSG00000182827	ACBD3	acyl-CoA binding domain containing 3 [Source:HGNC Symbol;Acc:HGNC:15453]	42.0488	94.2846	1.15	1.44e-70	-2< FC <2
ENSG00000183734	ASCL2	achaete-scute family bHLH transcription factor 2 [Source:HGNC Symbol;Acc:HGNC:739]	44.6388	100.65	1.15	1.59e-58	-2< FC <2
ENSG00000196365	LONP1	lon peptidase 1, mitochondrial [Source:HGNC Symbol;Acc:HGNC:9479]	40.5775	91.2538	1.15	1.09e-97	-2< FC <2
ENSG00000198146	ZNF770	zinc finger protein 770 [Source:HGNC Symbol;Acc:HGNC:26061]	28.9139	64.8979	1.15	2.03e-73	-2< FC <2
ENSG00000205571	SMN2	survival of motor neuron 2, centromeric [Source:HGNC Symbol;Acc:HGNC:11118]	3.1471	7.20612	1.15	4.76e-10	-2< FC <2
ENSG00000229325	ACAP2-IT1	ACAP2 intronic transcript 1 [Source:HGNC Symbol;Acc:HGNC:41426]	4.36199	10.3744	1.15	0.0002704	-2< FC <2
ENSG00000230844	ZNF674-AS1	ZNF674 antisense RNA 1 (head to head) [Source:HGNC Symbol;Acc:HGNC:44266]	3.48081	8.05278	1.15	5.7e-08	-2< FC <2
ENSG00000253250	C8orf88	chromosome 8 open reading frame 88 [Source:HGNC Symbol;Acc:HGNC:44672]	3.08184	7.39207	1.15	0.0004225	-2< FC <2
ENSG00000277089	AC243829.4	novel transcript, antisense CCL3	1.57873	3.80324	1.15	0.001862	-2< FC <2
ENSG00000279608	AL353795.3	TEC	0.636197	1.49429	1.15	6.22e-05	-2< FC <2
ENSG00000280433	FP565260.6	novel protein, similar to trafficking protein particle complex 10 TRAPPC10	1.23634	2.84655	1.15	1.07e-07	-2< FC <2
ENSG00000100219	XBP1	X-box binding protein 1 [Source:HGNC Symbol;Acc:HGNC:12801]	153.733	343.539	1.14	2.13e-139	-2< FC <2
ENSG00000105717	PBX4	PBX homeobox 4 [Source:HGNC Symbol;Acc:HGNC:13403]	1.25619	2.93277	1.14	0.0001775	-2< FC <2
ENSG00000106299	WASL	WASP like actin nucleation promoting factor [Source:HGNC Symbol;Acc:HGNC:12735]	12.6828	28.3437	1.14	2.81e-39	-2< FC <2
ENSG00000121797	CCRL2	C-C motif chemokine receptor like 2 [Source:HGNC Symbol;Acc:HGNC:1612]	246.618	550.539	1.14	2.47e-121	-2< FC <2
ENSG00000129071	MBD4	methyl-CpG binding domain 4, DNA glycosylase [Source:HGNC Symbol;Acc:HGNC:6919]	57.3239	128.181	1.14	6.31e-94	-2< FC <2
ENSG00000134910	STT3A	STT3 oligosaccharyltransferase complex catalytic subunit A [Source:HGNC Symbol;Acc:HGNC:6172]	55.4024	123.824	1.14	3.73e-149	-2< FC <2
ENSG00000140104	CLBA1	clathrin binding box of aftiphilin containing 1 [Source:HGNC Symbol;Acc:HGNC:20126]	0.696138	1.62054	1.14	8.04e-05	-2< FC <2
ENSG00000147535	PLPP5	phospholipid phosphatase 5 [Source:HGNC Symbol;Acc:HGNC:25026]	24.5053	54.8763	1.14	8.39e-69	-2< FC <2
ENSG00000163624	CDS1	CDP-diacylglycerol synthase 1 [Source:HGNC Symbol;Acc:HGNC:1800]	2.78589	6.27684	1.14	1.25e-12	-2< FC <2
ENSG00000165868	HSPA12A	heat shock protein family A (Hsp70) member 12A [Source:HGNC Symbol;Acc:HGNC:19022]	0.0662547	0.176868	1.14	0.03388	-2< FC <2
ENSG00000171812	COL8A2	collagen type VIII alpha 2 chain [Source:HGNC Symbol;Acc:HGNC:2216]	7.84732	17.5352	1.14	1.86e-27	-2< FC <2
ENSG00000177469	CAVIN1	caveolae associated protein 1 [Source:HGNC Symbol;Acc:HGNC:9688]	2.38495	5.40018	1.14	5.18e-10	-2< FC <2
ENSG00000196305	IARS1	isoleucyl-tRNA synthetase 1 [Source:HGNC Symbol;Acc:HGNC:5330]	64.3672	144.037	1.14	7.95e-169	-2< FC <2
ENSG00000197170	PSMD12	proteasome 26S subunit, non-ATPase 12 [Source:HGNC Symbol;Acc:HGNC:9557]	29.7231	66.3377	1.14	3.13e-90	-2< FC <2
ENSG00000203644	AC083799.1	novel transcript, sense intronic to TMCC1	19.9759	45.0708	1.14	2.23e-16	-2< FC <2
ENSG00000258365	AC073655.2	novel transcript, antisense to PLXNC1	0.711977	1.9144	1.14	0.03469	-2< FC <2
ENSG00000064225	ST3GAL6	ST3 beta-galactoside alpha-2,3-sialyltransferase 6 [Source:HGNC Symbol;Acc:HGNC:18080]	38.0458	84.4514	1.13	7.15e-88	-2< FC <2
ENSG00000091127	PUS7	pseudouridine synthase 7 [Source:HGNC Symbol;Acc:HGNC:26033]	7.72275	17.2103	1.13	2.23e-25	-2< FC <2
ENSG00000104783	KCNN4	potassium calcium-activated channel subfamily N member 4 [Source:HGNC Symbol;Acc:HGNC:6293]	87.8391	194.883	1.13	4.04e-127	-2< FC <2
ENSG00000137331	IER3	immediate early response 3 [Source:HGNC Symbol;Acc:HGNC:5392]	1279.83	2832.72	1.13	5.63e-172	-2< FC <2
ENSG00000138069	RAB1A	RAB1A, member RAS oncogene family [Source:HGNC Symbol;Acc:HGNC:9758]	151.837	335.961	1.13	1.09e-135	-2< FC <2
ENSG00000152380	FAM151B	family with sequence similarity 151 member B [Source:HGNC Symbol;Acc:HGNC:33716]	6.88262	15.3197	1.13	1.9e-17	-2< FC <2
ENSG00000158987	RAPGEF6	Rap guanine nucleotide exchange factor 6 [Source:HGNC Symbol;Acc:HGNC:20655]	2.62303	5.85306	1.13	2.12e-21	-2< FC <2
ENSG00000165417	GTF2A1	general transcription factor IIA subunit 1 [Source:HGNC Symbol;Acc:HGNC:4646]	23.4775	52.1707	1.13	3.49e-62	-2< FC <2
ENSG00000178177	LCORL	ligand dependent nuclear receptor corepressor like [Source:HGNC Symbol;Acc:HGNC:30776]	8.04917	17.8867	1.13	8.22e-65	-2< FC <2
ENSG00000182175	RGMA	repulsive guidance molecule BMP co-receptor a [Source:HGNC Symbol;Acc:HGNC:30308]	0.0639277	0.171874	1.13	0.0411	-2< FC <2
ENSG00000197879	MYO1C	myosin IC [Source:HGNC Symbol;Acc:HGNC:7597]	13.6862	30.3891	1.13	5.73e-55	-2< FC <2
ENSG00000198355	PIM3	Pim-3 proto-oncogene, serine/threonine kinase [Source:HGNC Symbol;Acc:HGNC:19310]	250.914	555.995	1.13	5.5e-116	-2< FC <2
ENSG00000204387	SNHG32	small nucleolar RNA host gene 32 [Source:HGNC Symbol;Acc:HGNC:19078]	18.595	41.2665	1.13	1.55e-28	-2< FC <2
ENSG00000204580	DDR1	discoidin domain receptor tyrosine kinase 1 [Source:HGNC Symbol;Acc:HGNC:2730]	8.87546	19.7099	1.13	3.52e-50	-2< FC <2
ENSG00000259623	AC125257.1	novel transcript, sense overlapping to KLHL11	4.36049	9.80977	1.13	1.37e-11	-2< FC <2
ENSG00000261061	AC092718.4	novel transcript	8.65231	19.6714	1.13	8.56e-07	-2< FC <2
ENSG00000269952	AL117336.1	novel transcript, sense intronic to CREM	1.94988	5.40233	1.13	0.0493	-2< FC <2
ENSG00000066455	GOLGA5	golgin A5 [Source:HGNC Symbol;Acc:HGNC:4428]	47.7031	105.31	1.12	8.49e-93	-2< FC <2
ENSG00000101310	SEC23B	SEC23 homolog B, coat complex II component [Source:HGNC Symbol;Acc:HGNC:10702]	60.8712	134.487	1.12	4.97e-103	-2< FC <2
ENSG00000106615	RHEB	Ras homolog, mTORC1 binding [Source:HGNC Symbol;Acc:HGNC:10011]	116.13	255.367	1.12	3.56e-104	-2< FC <2
ENSG00000114354	TFG	trafficking from ER to golgi regulator [Source:HGNC Symbol;Acc:HGNC:11758]	33.1535	72.9949	1.12	1.9e-80	-2< FC <2
ENSG00000115233	PSMD14	proteasome 26S subunit, non-ATPase 14 [Source:HGNC Symbol;Acc:HGNC:16889]	16.3491	36.0169	1.12	2.53e-69	-2< FC <2
ENSG00000115966	ATF2	activating transcription factor 2 [Source:HGNC Symbol;Acc:HGNC:784]	40.8133	89.9176	1.12	2.65e-89	-2< FC <2
ENSG00000124145	SDC4	syndecan 4 [Source:HGNC Symbol;Acc:HGNC:10661]	82.5299	182.055	1.12	7.74e-83	-2< FC <2
ENSG00000138606	SHF	Src homology 2 domain containing F [Source:HGNC Symbol;Acc:HGNC:25116]	5.81014	12.9269	1.12	1.76e-21	-2< FC <2
ENSG00000169635	HIC2	HIC ZBTB transcriptional repressor 2 [Source:HGNC Symbol;Acc:HGNC:18595]	4.46196	9.84599	1.12	6.1e-27	-2< FC <2
ENSG00000176490	DIRAS1	DIRAS family GTPase 1 [Source:HGNC Symbol;Acc:HGNC:19127]	0.805482	1.87994	1.12	0.0005658	-2< FC <2
ENSG00000186654	PRR5	proline rich 5 [Source:HGNC Symbol;Acc:HGNC:31682]	0.294755	0.717452	1.12	0.007808	-2< FC <2
ENSG00000196843	ARID5A	AT-rich interaction domain 5A [Source:HGNC Symbol;Acc:HGNC:17361]	55.6452	123.02	1.12	9.9e-85	-2< FC <2
ENSG00000198324	PHETA1	PH domain containing endocytic trafficking adaptor 1 [Source:HGNC Symbol;Acc:HGNC:26509]	8.31513	18.4661	1.12	9.72e-22	-2< FC <2
ENSG00000234263	MAP3K5-AS1	MAP3K5 antisense RNA 1 [Source:HGNC Symbol;Acc:HGNC:40358]	1.39528	3.77337	1.12	0.04779	-2< FC <2
ENSG00000269343	ZNF587B	zinc finger protein 587B [Source:HGNC Symbol;Acc:HGNC:37142]	5.40165	11.961	1.12	2.8e-21	-2< FC <2
ENSG00000284642	AL139424.2	novel transcript	5.30112	11.9301	1.12	2.82e-08	-2< FC <2
ENSG00000011105	TSPAN9	tetraspanin 9 [Source:HGNC Symbol;Acc:HGNC:21640]	0.176172	0.431721	1.11	0.01604	-2< FC <2
ENSG00000107643	MAPK8	mitogen-activated protein kinase 8 [Source:HGNC Symbol;Acc:HGNC:6881]	12.9926	28.4104	1.11	1.97e-73	-2< FC <2
ENSG00000109184	DCUN1D4	defective in cullin neddylation 1 domain containing 4 [Source:HGNC Symbol;Acc:HGNC:28998]	10.2231	22.3656	1.11	7.38e-43	-2< FC <2
ENSG00000120832	MTERF2	mitochondrial transcription termination factor 2 [Source:HGNC Symbol;Acc:HGNC:30779]	3.09289	6.83411	1.11	2.47e-10	-2< FC <2
ENSG00000123395	ATG101	autophagy related 101 [Source:HGNC Symbol;Acc:HGNC:25679]	22.4023	49.1056	1.11	3.97e-52	-2< FC <2
ENSG00000126814	TRMT5	tRNA methyltransferase 5 [Source:HGNC Symbol;Acc:HGNC:23141]	13.2886	29.1538	1.11	3.5e-43	-2< FC <2
ENSG00000145911	N4BP3	NEDD4 binding protein 3 [Source:HGNC Symbol;Acc:HGNC:29852]	1.76587	3.9282	1.11	1.62e-08	-2< FC <2
ENSG00000152409	JMY	junction mediating and regulatory protein, p53 cofactor [Source:HGNC Symbol;Acc:HGNC:28916]	10.7573	23.5447	1.11	2.53e-57	-2< FC <2
ENSG00000157020	SEC13	SEC13 homolog, nuclear pore and COPII coat complex component [Source:HGNC Symbol;Acc:HGNC:10697]	32.5932	71.4564	1.11	2.55e-92	-2< FC <2
ENSG00000162642	C1orf52	chromosome 1 open reading frame 52 [Source:HGNC Symbol;Acc:HGNC:24871]	16.1144	35.3754	1.11	1.05e-38	-2< FC <2
ENSG00000168246	UBTD2	ubiquitin domain containing 2 [Source:HGNC Symbol;Acc:HGNC:24463]	117.948	258.279	1.11	1.27e-92	-2< FC <2
ENSG00000173083	HPSE	heparanase [Source:HGNC Symbol;Acc:HGNC:5164]	18.7002	41.0667	1.11	1.76e-51	-2< FC <2
ENSG00000174437	ATP2A2	ATPase sarcoplasmic/endoplasmic reticulum Ca2+ transporting 2 [Source:HGNC Symbol;Acc:HGNC:812]	50.9188	111.145	1.11	4.16e-162	-2< FC <2
ENSG00000177272	KCNA3	potassium voltage-gated channel subfamily A member 3 [Source:HGNC Symbol;Acc:HGNC:6221]	13.9408	30.628	1.11	7.23e-30	-2< FC <2
ENSG00000198682	PAPSS2	3'-phosphoadenosine 5'-phosphosulfate synthase 2 [Source:HGNC Symbol;Acc:HGNC:8604]	16.9039	36.9736	1.11	1.55e-34	-2< FC <2
ENSG00000228794	LINC01128	long intergenic non-protein coding RNA 1128 [Source:HGNC Symbol;Acc:HGNC:49377]	2.61574	5.73411	1.11	4.72e-21	-2< FC <2
ENSG00000240057	AC078785.1	uncharacterized LOC107986114 [Source:NCBI gene;Acc:107986114]	1.22663	2.87768	1.11	0.002448	-2< FC <2
ENSG00000245694	CRNDE	colorectal neoplasia differentially expressed [Source:HGNC Symbol;Acc:HGNC:37078]	0.693773	1.59097	1.11	0.0001217	-2< FC <2
ENSG00000252361	RNU6-118P	RNA, U6 small nuclear 118, pseudogene [Source:HGNC Symbol;Acc:HGNC:47081]	7.27555	19.1597	1.11	0.04221	-2< FC <2
ENSG00000007944	MYLIP	myosin regulatory light chain interacting protein [Source:HGNC Symbol;Acc:HGNC:21155]	10.2508	22.3037	1.1	1.05e-23	-2< FC <2
ENSG00000023909	GCLM	glutamate-cysteine ligase modifier subunit [Source:HGNC Symbol;Acc:HGNC:4312]	16.8847	36.7938	1.1	1.59e-40	-2< FC <2
ENSG00000108021	TASOR2	transcription activation suppressor family member 2 [Source:HGNC Symbol;Acc:HGNC:23484]	19.615	42.676	1.1	3.96e-97	-2< FC <2
ENSG00000119280	C1orf198	chromosome 1 open reading frame 198 [Source:HGNC Symbol;Acc:HGNC:25900]	4.3374	9.45121	1.1	1.43e-18	-2< FC <2
ENSG00000119446	RBM18	RNA binding motif protein 18 [Source:HGNC Symbol;Acc:HGNC:28413]	20.2224	44.0213	1.1	5.92e-45	-2< FC <2
ENSG00000130810	PPAN	peter pan homolog [Source:HGNC Symbol;Acc:HGNC:9227]	2.32156	5.15581	1.1	3.13e-06	-2< FC <2
ENSG00000130821	SLC6A8	solute carrier family 6 member 8 [Source:HGNC Symbol;Acc:HGNC:11055]	6.53864	14.2514	1.1	1.13e-27	-2< FC <2
ENSG00000138073	PREB	prolactin regulatory element binding [Source:HGNC Symbol;Acc:HGNC:9356]	50.3339	109.348	1.1	1.23e-79	-2< FC <2
ENSG00000151014	NOCT	nocturnin [Source:HGNC Symbol;Acc:HGNC:14254]	1.99445	4.46691	1.1	1.05e-05	-2< FC <2
ENSG00000155380	SLC16A1	solute carrier family 16 member 1 [Source:HGNC Symbol;Acc:HGNC:10922]	13.5259	29.3985	1.1	8.91e-50	-2< FC <2
ENSG00000156265	MAP3K7CL	MAP3K7 C-terminal like [Source:HGNC Symbol;Acc:HGNC:16457]	27.8494	60.7641	1.1	2.82e-47	-2< FC <2
ENSG00000163605	PPP4R2	protein phosphatase 4 regulatory subunit 2 [Source:HGNC Symbol;Acc:HGNC:18296]	36.2157	78.7946	1.1	1.68e-73	-2< FC <2
ENSG00000166411	IDH3A	isocitrate dehydrogenase (NAD(+)) 3 catalytic subunit alpha [Source:HGNC Symbol;Acc:HGNC:5384]	13.7438	29.9586	1.1	1.35e-52	-2< FC <2
ENSG00000166579	NDEL1	nudE neurodevelopment protein 1 like 1 [Source:HGNC Symbol;Acc:HGNC:17620]	22.528	48.8141	1.1	8.35e-91	-2< FC <2
ENSG00000169379	ARL13B	ADP ribosylation factor like GTPase 13B [Source:HGNC Symbol;Acc:HGNC:25419]	9.23822	20.0903	1.1	1.18e-28	-2< FC <2
ENSG00000170801	HTRA3	HtrA serine peptidase 3 [Source:HGNC Symbol;Acc:HGNC:30406]	1.7694	3.94374	1.1	2.09e-06	-2< FC <2
ENSG00000171503	ETFDH	electron transfer flavoprotein dehydrogenase [Source:HGNC Symbol;Acc:HGNC:3483]	12.5005	27.2573	1.1	1.23e-41	-2< FC <2
ENSG00000175105	ZNF654	zinc finger protein 654 [Source:HGNC Symbol;Acc:HGNC:25612]	13.6339	29.7972	1.1	2.89e-42	-2< FC <2
ENSG00000177888	ZBTB41	zinc finger and BTB domain containing 41 [Source:HGNC Symbol;Acc:HGNC:24819]	7.76259	16.9104	1.1	1.05e-30	-2< FC <2
ENSG00000204186	ZDBF2	zinc finger DBF-type containing 2 [Source:HGNC Symbol;Acc:HGNC:29313]	0.476436	1.0672	1.1	5.12e-06	-2< FC <2
ENSG00000204622	HLA-J	major histocompatibility complex, class I, J (pseudogene) [Source:HGNC Symbol;Acc:HGNC:4967]	0.555304	1.38597	1.1	0.02303	-2< FC <2
ENSG00000227200	AL162724.1	novel transcript	6.43881	15.0294	1.1	0.002863	-2< FC <2
ENSG00000228817	BACH1-IT2	BACH1 intronic transcript 2 [Source:HGNC Symbol;Acc:HGNC:40007]	8.25673	18.2293	1.1	3.97e-10	-2< FC <2
ENSG00000253251	SHLD3	shieldin complex subunit 3 [Source:HGNC Symbol;Acc:HGNC:53826]	6.39158	14.1492	1.1	1.17e-10	-2< FC <2
ENSG00000269906	AL606834.1	novel transcript, sense intronic to SAV1	2.01026	4.88857	1.1	0.0138	-2< FC <2
ENSG00000279078	SND1-IT1	SND1 intronic transcript 1 [Source:HGNC Symbol;Acc:HGNC:24158]	0.884324	2.06969	1.1	0.003096	-2< FC <2
ENSG00000048162	NOP16	NOP16 nucleolar protein [Source:HGNC Symbol;Acc:HGNC:26934]	12.0392	26.1181	1.09	2e-24	-2< FC <2
ENSG00000072849	DERL2	derlin 2 [Source:HGNC Symbol;Acc:HGNC:17943]	26.1383	56.3635	1.09	1.7e-71	-2< FC <2
ENSG00000074842	MYDGF	myeloid derived growth factor [Source:HGNC Symbol;Acc:HGNC:16948]	125.848	271.988	1.09	9.07e-88	-2< FC <2
ENSG00000089195	TRMT6	tRNA methyltransferase 6 [Source:HGNC Symbol;Acc:HGNC:20900]	18.0425	38.8851	1.09	1.01e-41	-2< FC <2
ENSG00000104064	GABPB1	GA binding protein transcription factor subunit beta 1 [Source:HGNC Symbol;Acc:HGNC:4074]	12.4433	26.8112	1.09	5.32e-44	-2< FC <2
ENSG00000119523	ALG2	ALG2 alpha-1,3/1,6-mannosyltransferase [Source:HGNC Symbol;Acc:HGNC:23159]	65.798	142.078	1.09	6.09e-84	-2< FC <2
ENSG00000125538	IL1B	interleukin 1 beta [Source:HGNC Symbol;Acc:HGNC:5992]	329.339	711.756	1.09	8.08e-25	-2< FC <2
ENSG00000135334	AKIRIN2	akirin 2 [Source:HGNC Symbol;Acc:HGNC:21407]	87.2249	187.713	1.09	4.4e-73	-2< FC <2
ENSG00000138018	SELENOI	selenoprotein I [Source:HGNC Symbol;Acc:HGNC:29361]	13.2768	28.6116	1.09	1.96e-57	-2< FC <2
ENSG00000138768	USO1	USO1 vesicle transport factor [Source:HGNC Symbol;Acc:HGNC:30904]	97.9096	211.385	1.09	1.47e-137	-2< FC <2
ENSG00000142186	SCYL1	SCY1 like pseudokinase 1 [Source:HGNC Symbol;Acc:HGNC:14372]	52.1552	112.059	1.09	8.24e-89	-2< FC <2
ENSG00000179476	C14orf28	chromosome 14 open reading frame 28 [Source:HGNC Symbol;Acc:HGNC:19834]	3.79671	8.26185	1.09	5.19e-13	-2< FC <2
ENSG00000185304	RGPD2	RANBP2 like and GRIP domain containing 2 [Source:HGNC Symbol;Acc:HGNC:32415]	0.217309	0.517152	1.09	0.01148	-2< FC <2
ENSG00000186642	PDE2A	phosphodiesterase 2A [Source:HGNC Symbol;Acc:HGNC:8777]	0.442083	0.997851	1.09	0.0003895	-2< FC <2
ENSG00000197019	SERTAD1	SERTA domain containing 1 [Source:HGNC Symbol;Acc:HGNC:17932]	48.5694	105.113	1.09	2.51e-63	-2< FC <2
ENSG00000198042	MAK16	MAK16 homolog [Source:HGNC Symbol;Acc:HGNC:13703]	13.1796	28.5175	1.09	2.4e-44	-2< FC <2
ENSG00000229644	NAMPTP1	nicotinamide phosphoribosyltransferase pseudogene 1 [Source:HGNC Symbol;Acc:HGNC:17633]	41.5021	89.5319	1.09	4.98e-64	-2< FC <2
ENSG00000260916	CCPG1	cell cycle progression 1 [Source:HGNC Symbol;Acc:HGNC:24227]	8.76978	18.9365	1.09	2.43e-37	-2< FC <2
ENSG00000284882	AL359762.1	novel transcript	12.9855	28.3917	1.09	1.42e-13	-2< FC <2
ENSG00000057252	SOAT1	sterol O-acyltransferase 1 [Source:HGNC Symbol;Acc:HGNC:11177]	36.4621	78.3277	1.08	1.08e-70	-2< FC <2
ENSG00000095139	ARCN1	archain 1 [Source:HGNC Symbol;Acc:HGNC:649]	135.09	289.862	1.08	3.14e-154	-2< FC <2
ENSG00000104067	TJP1	tight junction protein 1 [Source:HGNC Symbol;Acc:HGNC:11827]	0.141108	0.333864	1.08	0.01084	-2< FC <2
ENSG00000104343	UBE2W	ubiquitin conjugating enzyme E2 W [Source:HGNC Symbol;Acc:HGNC:25616]	12.7835	27.4204	1.08	6.51e-56	-2< FC <2
ENSG00000106853	PTGR1	prostaglandin reductase 1 [Source:HGNC Symbol;Acc:HGNC:18429]	18.0099	38.7318	1.08	1.47e-36	-2< FC <2
ENSG00000107815	TWNK	twinkle mtDNA helicase [Source:HGNC Symbol;Acc:HGNC:1160]	6.08581	13.0507	1.08	6.09e-20	-2< FC <2
ENSG00000110237	ARHGEF17	Rho guanine nucleotide exchange factor 17 [Source:HGNC Symbol;Acc:HGNC:21726]	1.22313	2.65838	1.08	4.51e-10	-2< FC <2
ENSG00000112149	CD83	CD83 molecule [Source:HGNC Symbol;Acc:HGNC:1703]	443.301	946.492	1.08	5.26e-156	-2< FC <2
ENSG00000121644	DESI2	desumoylating isopeptidase 2 [Source:HGNC Symbol;Acc:HGNC:24264]	24.2701	51.8778	1.08	1.88e-61	-2< FC <2
ENSG00000121749	TBC1D15	TBC1 domain family member 15 [Source:HGNC Symbol;Acc:HGNC:25694]	25.2051	54.133	1.08	1.36e-76	-2< FC <2
ENSG00000138674	SEC31A	SEC31 homolog A, COPII coat complex component [Source:HGNC Symbol;Acc:HGNC:17052]	40.5529	86.9777	1.08	2.53e-132	-2< FC <2
ENSG00000151726	ACSL1	acyl-CoA synthetase long chain family member 1 [Source:HGNC Symbol;Acc:HGNC:3569]	644.098	1379.5	1.08	3.74e-141	-2< FC <2
ENSG00000162775	RBM15	RNA binding motif protein 15 [Source:HGNC Symbol;Acc:HGNC:14959]	14.9778	32.1535	1.08	3.69e-45	-2< FC <2
ENSG00000166197	NOLC1	nucleolar and coiled-body phosphoprotein 1 [Source:HGNC Symbol;Acc:HGNC:15608]	38.3123	82.276	1.08	2.21e-74	-2< FC <2
ENSG00000174780	SRP72	signal recognition particle 72 [Source:HGNC Symbol;Acc:HGNC:11303]	71.327	152.728	1.08	3.01e-129	-2< FC <2
ENSG00000183621	ZNF438	zinc finger protein 438 [Source:HGNC Symbol;Acc:HGNC:21029]	31.9988	68.3363	1.08	3.16e-71	-2< FC <2
ENSG00000184164	CRELD2	cysteine rich with EGF like domains 2 [Source:HGNC Symbol;Acc:HGNC:28150]	9.09157	19.5121	1.08	2.94e-32	-2< FC <2
ENSG00000185896	LAMP1	lysosomal associated membrane protein 1 [Source:HGNC Symbol;Acc:HGNC:6499]	257.177	551.246	1.08	1.3e-130	-2< FC <2
ENSG00000187134	AKR1C1	aldo-keto reductase family 1 member C1 [Source:HGNC Symbol;Acc:HGNC:384]	2.31883	4.99465	1.08	7.67e-16	-2< FC <2
ENSG00000262831	AC145207.3	novel transcript, antisense P4HB	1.69625	4.31211	1.08	0.0383	-2< FC <2
ENSG00000273221	AL355816.2	novel transcript, antisense to CEPT1	7.45135	16.3998	1.08	2.21e-05	-2< FC <2
ENSG00000055483	AC022966.1	ubiquitin specific peptidase 36 [Source:NCBI gene;Acc:57602]	22.5248	47.7966	1.07	1.1e-71	-2< FC <2
ENSG00000104419	NDRG1	N-myc downstream regulated 1 [Source:HGNC Symbol;Acc:HGNC:7679]	33.2461	70.4452	1.07	1.05e-110	-2< FC <2
ENSG00000111196	MAGOHB	mago homolog B, exon junction complex subunit [Source:HGNC Symbol;Acc:HGNC:25504]	3.09826	6.64643	1.07	3.69e-12	-2< FC <2
ENSG00000135018	UBQLN1	ubiquilin 1 [Source:HGNC Symbol;Acc:HGNC:12508]	83.9557	178.439	1.07	4.43e-126	-2< FC <2
ENSG00000139496	NUP58	nucleoporin 58 [Source:HGNC Symbol;Acc:HGNC:20261]	26.5507	56.4748	1.07	3.32e-90	-2< FC <2
ENSG00000151247	EIF4E	eukaryotic translation initiation factor 4E [Source:HGNC Symbol;Acc:HGNC:3287]	7.73911	16.4411	1.07	1.95e-51	-2< FC <2
ENSG00000157557	ETS2	ETS proto-oncogene 2, transcription factor [Source:HGNC Symbol;Acc:HGNC:3489]	65.7893	139.988	1.07	8.55e-81	-2< FC <2
ENSG00000168214	RBPJ	recombination signal binding protein for immunoglobulin kappa J region [Source:HGNC Symbol;Acc:HGNC:5724]	51.1754	108.873	1.07	3.06e-103	-2< FC <2
ENSG00000188706	ZDHHC9	zinc finger DHHC-type containing 9 [Source:HGNC Symbol;Acc:HGNC:18475]	2.92998	6.26802	1.07	3.74e-13	-2< FC <2
ENSG00000258427	RBM8B	RNA binding motif protein 8B pseudogene [Source:HGNC Symbol;Acc:HGNC:13426]	3.52676	8.16089	1.07	0.006613	-2< FC <2
ENSG00000278546	AC003101.2	novel transcript	1.87772	4.72917	1.07	0.047	-2< FC <2
ENSG00000280434	AL031595.3	novel transcript, sense overlapping PARVB	0.858536	1.84321	1.07	6.05e-09	-2< FC <2
ENSG00000070669	ASNS	asparagine synthetase (glutamine-hydrolyzing) [Source:HGNC Symbol;Acc:HGNC:753]	1.27286	2.7676	1.06	6.49e-06	-2< FC <2
ENSG00000072401	UBE2D1	ubiquitin conjugating enzyme E2 D1 [Source:HGNC Symbol;Acc:HGNC:12474]	19.353	41.5477	1.06	5.14e-08	-2< FC <2
ENSG00000104267	CA2	carbonic anhydrase 2 [Source:HGNC Symbol;Acc:HGNC:1373]	19.0186	40.1955	1.06	4.41e-24	-2< FC <2
ENSG00000112851	ERBIN	erbb2 interacting protein [Source:HGNC Symbol;Acc:HGNC:15842]	108.32	228.35	1.06	7.11e-165	-2< FC <2
ENSG00000139977	NAA30	N(alpha)-acetyltransferase 30, NatC catalytic subunit [Source:HGNC Symbol;Acc:HGNC:19844]	6.38749	13.5553	1.06	1.28e-28	-2< FC <2
ENSG00000141524	TMC6	transmembrane channel like 6 [Source:HGNC Symbol;Acc:HGNC:18021]	6.0357	12.749	1.06	9.41e-32	-2< FC <2
ENSG00000168710	AHCYL1	adenosylhomocysteinase like 1 [Source:HGNC Symbol;Acc:HGNC:344]	96.9265	204.935	1.06	3.71e-118	-2< FC <2
ENSG00000169967	MAP3K2	mitogen-activated protein kinase kinase kinase 2 [Source:HGNC Symbol;Acc:HGNC:6854]	84.6015	178.897	1.06	1.33e-121	-2< FC <2
ENSG00000172175	MALT1	MALT1 paracaspase [Source:HGNC Symbol;Acc:HGNC:6819]	24.6451	51.902	1.06	2.29e-87	-2< FC <2
ENSG00000184216	IRAK1	interleukin 1 receptor associated kinase 1 [Source:HGNC Symbol;Acc:HGNC:6112]	143.59	303.92	1.06	3.77e-127	-2< FC <2
ENSG00000196639	HRH1	histamine receptor H1 [Source:HGNC Symbol;Acc:HGNC:5182]	3.05965	6.53691	1.06	4.23e-13	-2< FC <2
ENSG00000228106	AL392172.1	novel transcript	2.74561	6.10705	1.06	0.001485	-2< FC <2
ENSG00000229808	AL391825.1	proteasome (prosome, macropain) activator subunit 3 (PA28 gamma; Ki) pseudogene	1.34883	3.07084	1.06	0.009211	-2< FC <2
ENSG00000253218	KLF3P1	Kruppel like factor 3 pseudogene 1 [Source:HGNC Symbol;Acc:HGNC:41518]	0.842344	2.09783	1.06	0.04694	-2< FC <2
ENSG00000266538	AC005838.3	novel transcript	3.37328	8.20545	1.06	0.03271	-2< FC <2
ENSG00000039319	ZFYVE16	zinc finger FYVE-type containing 16 [Source:HGNC Symbol;Acc:HGNC:20756]	103.376	215.871	1.05	5.89e-126	-2< FC <2
ENSG00000101986	ABCD1	ATP binding cassette subfamily D member 1 [Source:HGNC Symbol;Acc:HGNC:61]	28.1981	59.2658	1.05	4.05e-60	-2< FC <2
ENSG00000110048	OSBP	oxysterol binding protein [Source:HGNC Symbol;Acc:HGNC:8503]	48.3747	101.202	1.05	2.74e-92	-2< FC <2
ENSG00000115419	GLS	glutaminase [Source:HGNC Symbol;Acc:HGNC:4331]	22.8306	47.8701	1.05	4.88e-69	-2< FC <2
ENSG00000115514	TXNDC9	thioredoxin domain containing 9 [Source:HGNC Symbol;Acc:HGNC:24110]	34.8269	72.8569	1.05	9.29e-50	-2< FC <2
ENSG00000122644	ARL4A	ADP ribosylation factor like GTPase 4A [Source:HGNC Symbol;Acc:HGNC:695]	17.4515	36.5546	1.05	6.19e-34	-2< FC <2
ENSG00000139318	DUSP6	dual specificity phosphatase 6 [Source:HGNC Symbol;Acc:HGNC:3072]	88.6377	186.49	1.05	1.73e-80	-2< FC <2
ENSG00000139722	VPS37B	VPS37B subunit of ESCRT-I [Source:HGNC Symbol;Acc:HGNC:25754]	14.4088	30.1762	1.05	1.5e-44	-2< FC <2
ENSG00000140406	TLNRD1	talin rod domain containing 1 [Source:HGNC Symbol;Acc:HGNC:13519]	23.9902	50.4398	1.05	1.24e-51	-2< FC <2
ENSG00000158019	BABAM2	BRISC and BRCA1 A complex member 2 [Source:HGNC Symbol;Acc:HGNC:1106]	25.2952	53.2534	1.05	8.64e-42	-2< FC <2
ENSG00000163393	SLC22A15	solute carrier family 22 member 15 [Source:HGNC Symbol;Acc:HGNC:20301]	10.3277	21.8094	1.05	1.02e-33	-2< FC <2
ENSG00000171914	TLN2	talin 2 [Source:HGNC Symbol;Acc:HGNC:15447]	0.328537	0.708004	1.05	3.29e-05	-2< FC <2
ENSG00000184005	ST6GALNAC3	ST6 N-acetylgalactosaminide alpha-2,6-sialyltransferase 3 [Source:HGNC Symbol;Acc:HGNC:19343]	5.73214	12.0857	1.05	3.69e-27	-2< FC <2
ENSG00000186480	INSIG1	insulin induced gene 1 [Source:HGNC Symbol;Acc:HGNC:6083]	703.452	1469	1.05	2.4e-174	-2< FC <2
ENSG00000210195	MT-TT	mitochondrially encoded tRNA-Thr (ACN) [Source:HGNC Symbol;Acc:HGNC:7499]	238.445	505.594	1.05	3.65e-13	-2< FC <2
ENSG00000228057	SEC63P1	SEC63 homolog, protein translocation regulator pseudogene 1 [Source:HGNC Symbol;Acc:HGNC:41953]	1.0614	2.48186	1.05	0.02047	-2< FC <2
ENSG00000228672	PROB1	proline rich basic protein 1 [Source:HGNC Symbol;Acc:HGNC:41906]	0.32847	0.755666	1.05	0.01211	-2< FC <2
ENSG00000244218	RN7SL81P	RNA, 7SL, cytoplasmic 81, pseudogene [Source:HGNC Symbol;Acc:HGNC:46097]	12.0585	26.4142	1.05	0.001262	-2< FC <2
ENSG00000260306	AC092375.2	novel transcript	7.43474	15.791	1.05	2.85e-10	-2< FC <2
ENSG00000035687	ADSS2	adenylosuccinate synthase 2 [Source:HGNC Symbol;Acc:HGNC:292]	88.0402	183.417	1.04	5.18e-97	-2< FC <2
ENSG00000100767	PAPLN	papilin, proteoglycan like sulfated glycoprotein [Source:HGNC Symbol;Acc:HGNC:19262]	4.50678	9.44456	1.04	1.17e-21	-2< FC <2
ENSG00000108559	NUP88	nucleoporin 88 [Source:HGNC Symbol;Acc:HGNC:8067]	18.7642	39.1592	1.04	1.97e-45	-2< FC <2
ENSG00000110852	CLEC2B	C-type lectin domain family 2 member B [Source:HGNC Symbol;Acc:HGNC:2053]	52.4351	109.361	1.04	1.44e-45	-2< FC <2
ENSG00000133398	MED10	mediator complex subunit 10 [Source:HGNC Symbol;Acc:HGNC:28760]	33.9699	70.8761	1.04	9.82e-39	-2< FC <2
ENSG00000137267	TUBB2A	tubulin beta 2A class IIa [Source:HGNC Symbol;Acc:HGNC:12412]	2.52353	5.44441	1.04	0.0001097	-2< FC <2
ENSG00000152700	SAR1B	secretion associated Ras related GTPase 1B [Source:HGNC Symbol;Acc:HGNC:10535]	14.9548	31.1827	1.04	2.68e-68	-2< FC <2
ENSG00000163527	STT3B	STT3 oligosaccharyltransferase complex catalytic subunit B [Source:HGNC Symbol;Acc:HGNC:30611]	162.078	337.543	1.04	2.74e-115	-2< FC <2
ENSG00000163602	RYBP	RING1 and YY1 binding protein [Source:HGNC Symbol;Acc:HGNC:10480]	43.4947	90.4813	1.04	9.37e-93	-2< FC <2
ENSG00000163738	MTHFD2L	methylenetetrahydrofolate dehydrogenase (NADP+ dependent) 2 like [Source:HGNC Symbol;Acc:HGNC:31865]	2.78227	5.83944	1.04	1.82e-18	-2< FC <2
ENSG00000165943	MOAP1	modulator of apoptosis 1 [Source:HGNC Symbol;Acc:HGNC:16658]	37.4809	77.9789	1.04	9.53e-52	-2< FC <2
ENSG00000166592	RRAD	RRAD, Ras related glycolysis inhibitor and calcium channel regulator [Source:HGNC Symbol;Acc:HGNC:10446]	1.80869	3.97939	1.04	0.00118	-2< FC <2
ENSG00000169629	RGPD8	RANBP2 like and GRIP domain containing 8 [Source:HGNC Symbol;Acc:HGNC:9849]	1.47811	3.11611	1.04	1.44e-08	-2< FC <2
ENSG00000172432	GTPBP2	GTP binding protein 2 [Source:HGNC Symbol;Acc:HGNC:4670]	95.3845	197.893	1.04	3.55e-121	-2< FC <2
ENSG00000176014	TUBB6	tubulin beta 6 class V [Source:HGNC Symbol;Acc:HGNC:20776]	42.0769	87.5987	1.04	5.14e-76	-2< FC <2
ENSG00000176845	METRNL	meteorin like, glial cell differentiation regulator [Source:HGNC Symbol;Acc:HGNC:27584]	67.0423	139.997	1.04	1.02e-77	-2< FC <2
ENSG00000187735	TCEA1	transcription elongation factor A1 [Source:HGNC Symbol;Acc:HGNC:11612]	61.9632	128.996	1.04	7.61e-80	-2< FC <2
ENSG00000211455	STK38L	serine/threonine kinase 38 like [Source:HGNC Symbol;Acc:HGNC:17848]	20.3255	42.418	1.04	8.43e-64	-2< FC <2
ENSG00000227359	AC017074.1	novel transcript	1.78511	4.30798	1.04	0.04238	-2< FC <2
ENSG00000236753	MKLN1-AS	MKLN1 antisense RNA [Source:HGNC Symbol;Acc:HGNC:40374]	3.46455	7.3669	1.04	1.6e-08	-2< FC <2
ENSG00000256940	PPP1R14B-AS1	PPP1R14B antisense RNA 1 [Source:HGNC Symbol;Acc:HGNC:54233]	1.6063	3.9154	1.04	0.04974	-2< FC <2
ENSG00000258667	HIF1A-AS3	HIF1A antisense RNA 3 [Source:HGNC Symbol;Acc:HGNC:54284]	13.8586	29.3843	1.04	1.19e-06	-2< FC <2
ENSG00000262001	DLGAP1-AS2	DLGAP1 antisense RNA 2 [Source:HGNC Symbol;Acc:HGNC:28146]	11.3813	23.7895	1.04	7.23e-25	-2< FC <2
ENSG00000267034	AC010980.2	novel transcript	50.9993	106.458	1.04	1.34e-25	-2< FC <2
ENSG00000280279	AC240565.4	novel transcript	0.995483	2.23651	1.04	0.007626	-2< FC <2
ENSG00000001084	GCLC	glutamate-cysteine ligase catalytic subunit [Source:HGNC Symbol;Acc:HGNC:4311]	46.0146	95.4376	1.03	2.93e-94	-2< FC <2
ENSG00000048405	ZNF800	zinc finger protein 800 [Source:HGNC Symbol;Acc:HGNC:27267]	23.3509	48.3748	1.03	6.26e-58	-2< FC <2
ENSG00000086666	ZFAND6	zinc finger AN1-type containing 6 [Source:HGNC Symbol;Acc:HGNC:30164]	38.642	79.7494	1.03	4.3e-76	-2< FC <2
ENSG00000088826	SMOX	spermine oxidase [Source:HGNC Symbol;Acc:HGNC:15862]	4.10959	8.61757	1.03	2.24e-09	-2< FC <2
ENSG00000106266	SNX8	sorting nexin 8 [Source:HGNC Symbol;Acc:HGNC:14972]	32.4425	66.8369	1.03	2.19e-73	-2< FC <2
ENSG00000108010	GLRX3	glutaredoxin 3 [Source:HGNC Symbol;Acc:HGNC:15987]	34.1399	70.4519	1.03	1.38e-60	-2< FC <2
ENSG00000116095	PLEKHA3	pleckstrin homology domain containing A3 [Source:HGNC Symbol;Acc:HGNC:14338]	4.40588	9.1599	1.03	1.26e-32	-2< FC <2
ENSG00000132768	DPH2	diphthamide biosynthesis 2 [Source:HGNC Symbol;Acc:HGNC:3004]	14.3738	29.8105	1.03	1.28e-28	-2< FC <2
ENSG00000135185	TMEM243	transmembrane protein 243 [Source:HGNC Symbol;Acc:HGNC:21707]	26.4886	54.7942	1.03	1.06e-48	-2< FC <2
ENSG00000140199	SLC12A6	solute carrier family 12 member 6 [Source:HGNC Symbol;Acc:HGNC:10914]	53.8908	111.474	1.03	1.06e-122	-2< FC <2
ENSG00000140961	OSGIN1	oxidative stress induced growth inhibitor 1 [Source:HGNC Symbol;Acc:HGNC:30093]	18.9528	39.3177	1.03	4.8e-34	-2< FC <2
ENSG00000142046	TMEM91	transmembrane protein 91 [Source:NCBI gene;Acc:641649]	3.66701	7.68381	1.03	1.74e-08	-2< FC <2
ENSG00000151287	TEX30	testis expressed 30 [Source:HGNC Symbol;Acc:HGNC:25188]	16.2835	33.8744	1.03	1.33e-21	-2< FC <2
ENSG00000155975	VPS37A	VPS37A subunit of ESCRT-I [Source:HGNC Symbol;Acc:HGNC:24928]	18.0262	37.2873	1.03	1.73e-60	-2< FC <2
ENSG00000158825	CDA	cytidine deaminase [Source:HGNC Symbol;Acc:HGNC:1712]	10.8751	22.732	1.03	1.28e-08	-2< FC <2
ENSG00000161681	SHANK1	SH3 and multiple ankyrin repeat domains 1 [Source:HGNC Symbol;Acc:HGNC:15474]	0.173757	0.399757	1.03	0.02516	-2< FC <2
ENSG00000163935	SFMBT1	Scm like with four mbt domains 1 [Source:HGNC Symbol;Acc:HGNC:20255]	5.43622	11.279	1.03	1.38e-19	-2< FC <2
ENSG00000164403	SHROOM1	shroom family member 1 [Source:HGNC Symbol;Acc:HGNC:24084]	1.32085	2.80285	1.03	1.59e-05	-2< FC <2
ENSG00000173451	THAP2	THAP domain containing 2 [Source:HGNC Symbol;Acc:HGNC:20854]	2.25259	4.69831	1.03	4.86e-11	-2< FC <2
ENSG00000174695	TMEM167A	transmembrane protein 167A [Source:HGNC Symbol;Acc:HGNC:28330]	66.6515	137.557	1.03	1.56e-73	-2< FC <2
ENSG00000197498	RPF2	ribosome production factor 2 homolog [Source:HGNC Symbol;Acc:HGNC:20870]	11.7556	24.3004	1.03	9.5e-29	-2< FC <2
ENSG00000198455	ZXDB	zinc finger X-linked duplicated B [Source:HGNC Symbol;Acc:HGNC:13199]	4.07223	8.47373	1.03	4.41e-18	-2< FC <2
ENSG00000208028	MIR616	microRNA 616 [Source:HGNC Symbol;Acc:HGNC:32872]	31.9053	69.3378	1.03	0.002327	-2< FC <2
ENSG00000214517	PPME1	protein phosphatase methylesterase 1 [Source:HGNC Symbol;Acc:HGNC:30178]	6.68724	13.8649	1.03	2.11e-31	-2< FC <2
ENSG00000248323	LUCAT1	lung cancer associated transcript 1 [Source:HGNC Symbol;Acc:HGNC:48498]	24.1769	49.8548	1.03	1.94e-73	-2< FC <2
ENSG00000258944	AC004846.2	novel transcript, antisense to PAPLN	9.65982	20.4357	1.03	9.92e-06	-2< FC <2
ENSG00000272155	AC055822.1	novel transcript, antisense to MTFR1	11.5221	24.6977	1.03	0.000362	-2< FC <2
ENSG00000279821	AC145098.2	TEC	2.37594	5.02239	1.03	3.01e-06	-2< FC <2
ENSG00000068305	MEF2A	myocyte enhancer factor 2A [Source:HGNC Symbol;Acc:HGNC:6993]	43.0499	88.1374	1.02	2.78e-100	-2< FC <2
ENSG00000088298	EDEM2	ER degradation enhancing alpha-mannosidase like protein 2 [Source:HGNC Symbol;Acc:HGNC:15877]	71.4269	147.105	1.02	1.14e-67	-2< FC <2
ENSG00000100147	CCDC134	coiled-coil domain containing 134 [Source:HGNC Symbol;Acc:HGNC:26185]	12.4526	25.8426	1.02	1.97e-12	-2< FC <2
ENSG00000100320	RBFOX2	RNA binding fox-1 homolog 2 [Source:HGNC Symbol;Acc:HGNC:9906]	0.178957	0.399256	1.02	0.0158	-2< FC <2
ENSG00000110422	HIPK3	homeodomain interacting protein kinase 3 [Source:HGNC Symbol;Acc:HGNC:4915]	92.6599	189.917	1.02	7.02e-97	-2< FC <2
ENSG00000113580	NR3C1	nuclear receptor subfamily 3 group C member 1 [Source:HGNC Symbol;Acc:HGNC:7978]	60.2989	123.88	1.02	1.3e-91	-2< FC <2
ENSG00000116750	UCHL5	ubiquitin C-terminal hydrolase L5 [Source:HGNC Symbol;Acc:HGNC:19678]	9.40827	19.379	1.02	3.22e-35	-2< FC <2
ENSG00000118985	ELL2	elongation factor for RNA polymerase II 2 [Source:HGNC Symbol;Acc:HGNC:17064]	22.925	47.0507	1.02	5.04e-62	-2< FC <2
ENSG00000132382	MYBBP1A	MYB binding protein 1a [Source:HGNC Symbol;Acc:HGNC:7546]	11.8467	24.3548	1.02	4.66e-41	-2< FC <2
ENSG00000136802	LRRC8A	leucine rich repeat containing 8 VRAC subunit A [Source:HGNC Symbol;Acc:HGNC:19027]	9.78013	20.0988	1.02	4.27e-32	-2< FC <2
ENSG00000137819	PAQR5	progestin and adipoQ receptor family member 5 [Source:HGNC Symbol;Acc:HGNC:29645]	0.1957	0.457392	1.02	0.03772	-2< FC <2
ENSG00000145740	SLC30A5	solute carrier family 30 member 5 [Source:HGNC Symbol;Acc:HGNC:19089]	33.1378	68.0188	1.02	1.32e-72	-2< FC <2
ENSG00000148153	INIP	INTS3 and NABP interacting protein [Source:HGNC Symbol;Acc:HGNC:24994]	22.9453	47.2724	1.02	9.77e-45	-2< FC <2
ENSG00000164031	DNAJB14	DnaJ heat shock protein family (Hsp40) member B14 [Source:HGNC Symbol;Acc:HGNC:25881]	14.8348	30.5131	1.02	3.78e-52	-2< FC <2
ENSG00000169016	E2F6	E2F transcription factor 6 [Source:HGNC Symbol;Acc:HGNC:3120]	25.6534	52.7236	1.02	4.7e-52	-2< FC <2
ENSG00000173486	FKBP2	FKBP prolyl isomerase 2 [Source:HGNC Symbol;Acc:HGNC:3718]	53.8859	110.854	1.02	5.31e-47	-2< FC <2
ENSG00000173542	MOB1B	MOB kinase activator 1B [Source:HGNC Symbol;Acc:HGNC:29801]	27.596	56.8204	1.02	2.95e-53	-2< FC <2
ENSG00000184227	ACOT1	acyl-CoA thioesterase 1 [Source:HGNC Symbol;Acc:HGNC:33128]	0.81194	1.87212	1.02	0.02964	-2< FC <2
ENSG00000221829	FANCG	FA complementation group G [Source:HGNC Symbol;Acc:HGNC:3588]	5.62911	11.6719	1.02	1.48e-14	-2< FC <2
ENSG00000281649	EBLN3P	endogenous Bornavirus like nucleoprotein 3, pseudogene [Source:HGNC Symbol;Acc:HGNC:50682]	31.3525	64.6106	1.02	2.62e-71	-2< FC <2
ENSG00000085415	SEH1L	SEH1 like nucleoporin [Source:HGNC Symbol;Acc:HGNC:30379]	11.927	24.3406	1.01	2.22e-56	-2< FC <2
ENSG00000091490	SEL1L3	SEL1L family member 3 [Source:HGNC Symbol;Acc:HGNC:29108]	5.86221	12.0028	1.01	1.36e-26	-2< FC <2
ENSG00000109332	UBE2D3	ubiquitin conjugating enzyme E2 D3 [Source:HGNC Symbol;Acc:HGNC:12476]	98.3837	200.352	1.01	1.46e-96	-2< FC <2
ENSG00000120709	FAM53C	family with sequence similarity 53 member C [Source:HGNC Symbol;Acc:HGNC:1336]	17.466	35.6211	1.01	9.62e-53	-2< FC <2
ENSG00000120805	ARL1	ADP ribosylation factor like GTPase 1 [Source:HGNC Symbol;Acc:HGNC:692]	30.8391	63.0904	1.01	6.66e-68	-2< FC <2
ENSG00000124831	LRRFIP1	LRR binding FLII interacting protein 1 [Source:HGNC Symbol;Acc:HGNC:6702]	72.5725	147.39	1.01	3.46e-135	-2< FC <2
ENSG00000125459	MSTO1	misato mitochondrial distribution and morphology regulator 1 [Source:HGNC Symbol;Acc:HGNC:29678]	4.23305	8.69082	1.01	2.89e-13	-2< FC <2
ENSG00000125868	DSTN	destrin, actin depolymerizing factor [Source:HGNC Symbol;Acc:HGNC:15750]	26.3755	53.9453	1.01	2.93e-42	-2< FC <2
ENSG00000143702	CEP170	centrosomal protein 170 [Source:HGNC Symbol;Acc:HGNC:28920]	31.5531	64.4044	1.01	2.24e-95	-2< FC <2
ENSG00000154319	FAM167A	family with sequence similarity 167 member A [Source:HGNC Symbol;Acc:HGNC:15549]	1.0397	2.17569	1.01	5.44e-05	-2< FC <2
ENSG00000163479	SSR2	signal sequence receptor subunit 2 [Source:HGNC Symbol;Acc:HGNC:11324]	76.4275	156.142	1.01	1.12e-95	-2< FC <2
ENSG00000164823	OSGIN2	oxidative stress induced growth inhibitor family member 2 [Source:HGNC Symbol;Acc:HGNC:1355]	82.6959	168.845	1.01	6.75e-80	-2< FC <2
ENSG00000182158	CREB3L2	cAMP responsive element binding protein 3 like 2 [Source:HGNC Symbol;Acc:HGNC:23720]	20.64	42.055	1.01	1.88e-76	-2< FC <2
ENSG00000185262	UBALD2	UBA like domain containing 2 [Source:HGNC Symbol;Acc:HGNC:28438]	82.037	167.441	1.01	2.11e-64	-2< FC <2
ENSG00000185291	IL3RA	interleukin 3 receptor subunit alpha [Source:HGNC Symbol;Acc:HGNC:6012]	54.9493	112.023	1.01	1.32e-30	-2< FC <2
ENSG00000186020	ZNF529	zinc finger protein 529 [Source:HGNC Symbol;Acc:HGNC:29328]	4.24784	8.72428	1.01	1.66e-22	-2< FC <2
ENSG00000202314	SNORD6	small nucleolar RNA, C/D box 6 [Source:HGNC Symbol;Acc:HGNC:32703]	15.2519	35.7041	1.01	0.03981	-2< FC <2
ENSG00000204291	COL15A1	collagen type XV alpha 1 chain [Source:HGNC Symbol;Acc:HGNC:2192]	0.216625	0.488394	1.01	0.02655	-2< FC <2
ENSG00000206113	CFAP99	cilia and flagella associated protein 99 [Source:HGNC Symbol;Acc:HGNC:51180]	0.53631	1.1463	1.01	0.002903	-2< FC <2
ENSG00000235530	AC087294.1	novel transcript, antisense to TMEM11	0.856245	1.9543	1.01	0.03127	-2< FC <2
ENSG00000096384	HSP90AB1	heat shock protein 90 alpha family class B member 1 [Source:HGNC Symbol;Acc:HGNC:5258]	464.692	940.602	1	4.44e-104	-2< FC <2
ENSG00000102393	GLA	galactosidase alpha [Source:HGNC Symbol;Acc:HGNC:4296]	220.635	446.928	1	1.57e-104	-2< FC <2
ENSG00000103472	RRN3P2	RRN3 homolog, RNA polymerase I transcription factor pseudogene 2 [Source:HGNC Symbol;Acc:HGNC:37619]	0.824784	1.80716	1	0.016	-2< FC <2
ENSG00000104331	IMPAD1	inositol monophosphatase domain containing 1 [Source:HGNC Symbol;Acc:HGNC:26019]	31.3796	63.6098	1	8e-84	-2< FC <2
ENSG00000105821	DNAJC2	DnaJ heat shock protein family (Hsp40) member C2 [Source:HGNC Symbol;Acc:HGNC:13192]	16.5583	33.5696	1	1.64e-43	-2< FC <2
ENSG00000118705	RPN2	ribophorin II [Source:HGNC Symbol;Acc:HGNC:10382]	200.605	406.53	1	1.85e-114	-2< FC <2
ENSG00000123545	NDUFAF4	NADH:ubiquinone oxidoreductase complex assembly factor 4 [Source:HGNC Symbol;Acc:HGNC:21034]	7.18077	14.6667	1	1.1e-12	-2< FC <2
ENSG00000132950	ZMYM5	zinc finger MYM-type containing 5 [Source:HGNC Symbol;Acc:HGNC:13029]	15.4932	31.5437	1	4.02e-26	-2< FC <2
ENSG00000136159	NUDT15	nudix hydrolase 15 [Source:HGNC Symbol;Acc:HGNC:23063]	11.5463	23.5961	1	9.5e-16	-2< FC <2
ENSG00000144233	AMMECR1L	AMMECR1 like [Source:HGNC Symbol;Acc:HGNC:28658]	17.96	36.3207	1	3.16e-45	-2< FC <2
ENSG00000144591	GMPPA	GDP-mannose pyrophosphorylase A [Source:HGNC Symbol;Acc:HGNC:22923]	20.3399	41.2084	1	7.13e-55	-2< FC <2
ENSG00000144747	TMF1	TATA element modulatory factor 1 [Source:HGNC Symbol;Acc:HGNC:11870]	46.5787	94.622	1	5.78e-91	-2< FC <2
ENSG00000144895	EIF2A	eukaryotic translation initiation factor 2A [Source:HGNC Symbol;Acc:HGNC:3254]	66.0857	133.658	1	1.15e-84	-2< FC <2
ENSG00000163428	LRRC58	leucine rich repeat containing 58 [Source:HGNC Symbol;Acc:HGNC:26968]	32.9072	66.8692	1	3.46e-69	-2< FC <2
ENSG00000168152	THAP9	THAP domain containing 9 [Source:HGNC Symbol;Acc:HGNC:23192]	2.55917	5.23713	1	1.94e-08	-2< FC <2
ENSG00000182934	SRPRA	SRP receptor subunit alpha [Source:HGNC Symbol;Acc:HGNC:11307]	142.225	288.065	1	1.18e-113	-2< FC <2
ENSG00000184840	TMED9	transmembrane p24 trafficking protein 9 [Source:HGNC Symbol;Acc:HGNC:24878]	153.433	311.296	1	1.98e-105	-2< FC <2
ENSG00000257335	MGAM	maltase-glucoamylase [Source:HGNC Symbol;Acc:HGNC:7043]	4.44781	9.01436	1	4.44e-28	-2< FC <2
ENSG00000272888	LINC01578	long intergenic non-protein coding RNA 1578 [Source:HGNC Symbol;Acc:HGNC:48626]	23.1016	46.8792	1	4.83e-42	-2< FC <2
ENSG00000284930	AC005280.2	novel transcript	7.517	15.5001	1	1.56e-08	-2< FC <2
ENSG00000065911	MTHFD2	methylenetetrahydrofolate dehydrogenase (NADP+ dependent) 2, methenyltetrahydrofolate cyclohydrolase [Source:HGNC Symbol;Acc:HGNC:7434]	211.613	425.429	0.99	4.57e-115	-2< FC <2
ENSG00000111731	C2CD5	C2 calcium dependent domain containing 5 [Source:HGNC Symbol;Acc:HGNC:29062]	11.0231	22.216	0.99	2.17e-41	-2< FC <2
ENSG00000111790	FGFR1OP2	FGFR1 oncogene partner 2 [Source:HGNC Symbol;Acc:HGNC:23098]	42.671	85.7155	0.99	7.62e-80	-2< FC <2
ENSG00000113838	TBCCD1	TBCC domain containing 1 [Source:HGNC Symbol;Acc:HGNC:25546]	11.1028	22.3915	0.99	1.42e-21	-2< FC <2
ENSG00000120159	CAAP1	caspase activity and apoptosis inhibitor 1 [Source:HGNC Symbol;Acc:HGNC:25834]	11.6315	23.5681	0.99	1.43e-18	-2< FC <2
ENSG00000127418	FGFRL1	fibroblast growth factor receptor like 1 [Source:HGNC Symbol;Acc:HGNC:3693]	9.91379	19.9819	0.99	5.16e-24	-2< FC <2
ENSG00000136603	SKIL	SKI like proto-oncogene [Source:HGNC Symbol;Acc:HGNC:10897]	70.2142	141.296	0.99	5.27e-58	-2< FC <2
ENSG00000141527	CARD14	caspase recruitment domain family member 14 [Source:HGNC Symbol;Acc:HGNC:16446]	0.415657	0.86688	0.99	0.001414	-2< FC <2
ENSG00000151689	INPP1	inositol polyphosphate-1-phosphatase [Source:HGNC Symbol;Acc:HGNC:6071]	15.0498	30.3116	0.99	6.75e-26	-2< FC <2
ENSG00000166886	NAB2	NGFI-A binding protein 2 [Source:HGNC Symbol;Acc:HGNC:7627]	92.0159	184.667	0.99	5.74e-85	-2< FC <2
ENSG00000167851	CD300A	CD300a molecule [Source:HGNC Symbol;Acc:HGNC:19319]	9.68826	19.6213	0.99	2.08e-14	-2< FC <2
ENSG00000168994	PXDC1	PX domain containing 1 [Source:HGNC Symbol;Acc:HGNC:21361]	52.5954	105.998	0.99	4.42e-61	-2< FC <2
ENSG00000173905	GOLIM4	golgi integral membrane protein 4 [Source:HGNC Symbol;Acc:HGNC:15448]	34.4913	69.4	0.99	4.59e-51	-2< FC <2
ENSG00000178607	ERN1	endoplasmic reticulum to nucleus signaling 1 [Source:HGNC Symbol;Acc:HGNC:3449]	35.3256	71.0766	0.99	1.93e-105	-2< FC <2
ENSG00000182220	ATP6AP2	ATPase H+ transporting accessory protein 2 [Source:HGNC Symbol;Acc:HGNC:18305]	68.9205	138.997	0.99	2.48e-97	-2< FC <2
ENSG00000197885	NKIRAS1	NFKB inhibitor interacting Ras like 1 [Source:HGNC Symbol;Acc:HGNC:17899]	3.71461	7.57781	0.99	1.17e-09	-2< FC <2
ENSG00000205339	IPO7	importin 7 [Source:HGNC Symbol;Acc:HGNC:9852]	67.774	136.159	0.99	1.59e-89	-2< FC <2
ENSG00000205485	AC004980.1	pseudogene similar to part of postmeiotic segregation increased 2-like 3 PMS2L3	3.36761	6.8604	0.99	2.08e-07	-2< FC <2
ENSG00000232504	ST3GAL5-AS1	ST3GAL5 antisense RNA 1 (head to head) [Source:HGNC Symbol;Acc:HGNC:51129]	2.93673	6.34118	0.99	0.01129	-2< FC <2
ENSG00000232528	AL109809.1	pseudogene similar to F830045P16Rik	3.5967	7.4209	0.99	4.52e-05	-2< FC <2
ENSG00000272267	AC021242.3	novel transcript, antisense to TNKS	1.03556	2.30277	0.99	0.02749	-2< FC <2
ENSG00000276337	AC105429.1	novel transcript, sense intronic to ZCCHC14	0.542277	1.16694	0.99	0.01158	-2< FC <2
ENSG00000282995	FRG1EP	FSHD region gene 1 family member E, pseudogene [Source:HGNC Symbol;Acc:HGNC:51764]	5.60807	11.8405	0.99	0.000762	-2< FC <2
ENSG00000028203	VEZT	vezatin, adherens junctions transmembrane protein [Source:HGNC Symbol;Acc:HGNC:18258]	19.2949	38.4417	0.98	3.32e-64	-2< FC <2
ENSG00000067646	ZFY	zinc finger protein Y-linked [Source:HGNC Symbol;Acc:HGNC:12870]	14.7369	29.3941	0.98	2.94e-38	-2< FC <2
ENSG00000111886	GABRR2	gamma-aminobutyric acid type A receptor rho2 subunit [Source:HGNC Symbol;Acc:HGNC:4091]	4.55061	9.20569	0.98	5.48e-08	-2< FC <2
ENSG00000123358	NR4A1	nuclear receptor subfamily 4 group A member 1 [Source:HGNC Symbol;Acc:HGNC:7980]	1.88379	3.82088	0.98	4.67e-09	-2< FC <2
ENSG00000130204	TOMM40	translocase of outer mitochondrial membrane 40 [Source:HGNC Symbol;Acc:HGNC:18001]	25.0892	50.1445	0.98	2.24e-36	-2< FC <2
ENSG00000135926	TMBIM1	transmembrane BAX inhibitor motif containing 1 [Source:HGNC Symbol;Acc:HGNC:23410]	151.955	303.31	0.98	1.43e-119	-2< FC <2
ENSG00000138433	CIR1	corepressor interacting with RBPJ, 1 [Source:HGNC Symbol;Acc:HGNC:24217]	126.522	252.704	0.98	2e-88	-2< FC <2
ENSG00000138678	GPAT3	glycerol-3-phosphate acyltransferase 3 [Source:HGNC Symbol;Acc:HGNC:28157]	29.7755	59.3558	0.98	4.88e-39	-2< FC <2
ENSG00000144381	HSPD1	heat shock protein family D (Hsp60) member 1 [Source:HGNC Symbol;Acc:HGNC:5261]	70.6255	140.824	0.98	8.5e-88	-2< FC <2
ENSG00000153165	RGPD3	RANBP2 like and GRIP domain containing 3 [Source:HGNC Symbol;Acc:HGNC:32416]	0.66431	1.37678	0.98	0.0008672	-2< FC <2
ENSG00000157764	BRAF	B-Raf proto-oncogene, serine/threonine kinase [Source:HGNC Symbol;Acc:HGNC:1097]	7.48392	14.9748	0.98	8.22e-59	-2< FC <2
ENSG00000164111	ANXA5	annexin A5 [Source:HGNC Symbol;Acc:HGNC:543]	1242.34	2478.24	0.98	2.17e-82	-2< FC <2
ENSG00000165312	OTUD1	OTU deubiquitinase 1 [Source:HGNC Symbol;Acc:HGNC:27346]	56.7507	113.514	0.98	7.96e-48	-2< FC <2
ENSG00000167394	ZNF668	zinc finger protein 668 [Source:HGNC Symbol;Acc:HGNC:25821]	7.56104	15.1893	0.98	2.37e-13	-2< FC <2
ENSG00000169398	PTK2	protein tyrosine kinase 2 [Source:HGNC Symbol;Acc:HGNC:9611]	0.971651	1.95919	0.98	1.18e-09	-2< FC <2
ENSG00000185222	TCEAL9	transcription elongation factor A like 9 [Source:HGNC Symbol;Acc:HGNC:30084]	13.3556	26.859	0.98	1.12e-15	-2< FC <2
ENSG00000187775	DNAH17	dynein axonemal heavy chain 17 [Source:HGNC Symbol;Acc:HGNC:2946]	0.719894	1.46391	0.98	1.04e-06	-2< FC <2
ENSG00000196850	PPTC7	PTC7 protein phosphatase homolog [Source:HGNC Symbol;Acc:HGNC:30695]	44.1488	88.2318	0.98	1.96e-63	-2< FC <2
ENSG00000212127	TAS2R14	taste 2 receptor member 14 [Source:HGNC Symbol;Acc:HGNC:14920]	0.975921	2.08621	0.98	0.01025	-2< FC <2
ENSG00000219545	UMAD1	UBAP1-MVB12-associated (UMA) domain containing 1 [Source:HGNC Symbol;Acc:HGNC:48955]	7.36331	14.7481	0.98	1.02e-16	-2< FC <2
ENSG00000240244	GAPDHP33	glyceraldehyde 3 phosphate dehydrogenase pseudogene 33 [Source:HGNC Symbol;Acc:HGNC:37785]	2.09314	4.46244	0.98	0.01025	-2< FC <2
ENSG00000004864	SLC25A13	solute carrier family 25 member 13 [Source:HGNC Symbol;Acc:HGNC:10983]	58.392	115.85	0.97	9.85e-70	-2< FC <2
ENSG00000053372	MRTO4	MRT4 homolog, ribosome maturation factor [Source:HGNC Symbol;Acc:HGNC:18477]	19.8074	39.3117	0.97	1.31e-29	-2< FC <2
ENSG00000072682	P4HA2	prolyl 4-hydroxylase subunit alpha 2 [Source:HGNC Symbol;Acc:HGNC:8547]	0.451534	0.932086	0.97	0.0009139	-2< FC <2
ENSG00000089818	NECAP1	NECAP endocytosis associated 1 [Source:HGNC Symbol;Acc:HGNC:24539]	15.1005	30.0466	0.97	3.43e-47	-2< FC <2
ENSG00000097033	SH3GLB1	SH3 domain containing GRB2 like, endophilin B1 [Source:HGNC Symbol;Acc:HGNC:10833]	59.8295	118.826	0.97	6.82e-80	-2< FC <2
ENSG00000101665	SMAD7	SMAD family member 7 [Source:HGNC Symbol;Acc:HGNC:6773]	19.0904	37.9664	0.97	1.82e-42	-2< FC <2
ENSG00000109171	SLAIN2	SLAIN motif family member 2 [Source:HGNC Symbol;Acc:HGNC:29282]	36.101	71.5643	0.97	3.56e-76	-2< FC <2
ENSG00000116752	BCAS2	BCAS2 pre-mRNA processing factor [Source:HGNC Symbol;Acc:HGNC:975]	62.0729	123.016	0.97	1.58e-37	-2< FC <2
ENSG00000135870	RC3H1	ring finger and CCCH-type domains 1 [Source:HGNC Symbol;Acc:HGNC:29434]	20.2929	40.2298	0.97	3.19e-71	-2< FC <2
ENSG00000136021	SCYL2	SCY1 like pseudokinase 2 [Source:HGNC Symbol;Acc:HGNC:19286]	41.5949	82.5089	0.97	1.28e-84	-2< FC <2
ENSG00000136830	NIBAN2	niban apoptosis regulator 2 [Source:HGNC Symbol;Acc:HGNC:25282]	157.366	311.457	0.97	8.64e-86	-2< FC <2
ENSG00000166275	BORCS7	BLOC-1 related complex subunit 7 [Source:HGNC Symbol;Acc:HGNC:23516]	33.3549	66.4621	0.97	2.64e-37	-2< FC <2
ENSG00000170142	UBE2E1	ubiquitin conjugating enzyme E2 E1 [Source:HGNC Symbol;Acc:HGNC:12477]	115.648	230.284	0.97	2.23e-56	-2< FC <2
ENSG00000170876	TMEM43	transmembrane protein 43 [Source:HGNC Symbol;Acc:HGNC:28472]	69.5512	137.976	0.97	3.06e-87	-2< FC <2
ENSG00000179119	SPTY2D1	SPT2 chromatin protein domain containing 1 [Source:HGNC Symbol;Acc:HGNC:26818]	33.5703	66.4934	0.97	3.18e-66	-2< FC <2
ENSG00000180035	ZNF48	zinc finger protein 48 [Source:HGNC Symbol;Acc:HGNC:13114]	2.14696	4.33708	0.97	1.79e-06	-2< FC <2
ENSG00000185621	LMLN	leishmanolysin like peptidase [Source:HGNC Symbol;Acc:HGNC:15991]	1.34802	2.70034	0.97	2.41e-08	-2< FC <2
ENSG00000196517	SLC6A9	solute carrier family 6 member 9 [Source:HGNC Symbol;Acc:HGNC:11056]	1.40993	2.8519	0.97	6.19e-06	-2< FC <2
ENSG00000214455	RCN1P2	reticulocalbin 1 pseudogene 2 [Source:HGNC Symbol;Acc:HGNC:39204]	9.58786	19.458	0.97	5.91e-06	-2< FC <2
ENSG00000223496	EXOSC6	exosome component 6 [Source:HGNC Symbol;Acc:HGNC:19055]	16.3973	32.4907	0.97	1.4e-39	-2< FC <2
ENSG00000233818	AP000695.2	novel transcript	1.02396	2.29593	0.97	0.04885	-2< FC <2
ENSG00000239704	CDRT4	CMT1A duplicated region transcript 4 [Source:HGNC Symbol;Acc:HGNC:14383]	0.45358	0.990241	0.97	0.02943	-2< FC <2
ENSG00000282870	FRG1DP	FSHD region gene 1 family member D, pseudogene [Source:HGNC Symbol;Acc:HGNC:51763]	3.5058	7.3701	0.97	0.005501	-2< FC <2
ENSG00000090615	GOLGA3	golgin A3 [Source:HGNC Symbol;Acc:HGNC:4426]	34.5774	68.2782	0.96	4.15e-84	-2< FC <2
ENSG00000101928	MOSPD1	motile sperm domain containing 1 [Source:HGNC Symbol;Acc:HGNC:25235]	7.7502	15.3879	0.96	3.79e-13	-2< FC <2
ENSG00000106799	TGFBR1	transforming growth factor beta receptor 1 [Source:HGNC Symbol;Acc:HGNC:11772]	78.8459	155.764	0.96	1.8e-108	-2< FC <2
ENSG00000132294	EFR3A	EFR3 homolog A [Source:HGNC Symbol;Acc:HGNC:28970]	90.302	178.283	0.96	2.21e-93	-2< FC <2
ENSG00000140859	KIFC3	kinesin family member C3 [Source:HGNC Symbol;Acc:HGNC:6326]	18.8278	37.104	0.96	5.93e-64	-2< FC <2
ENSG00000153130	SCOC	short coiled-coil protein [Source:HGNC Symbol;Acc:HGNC:20335]	9.54447	18.7863	0.96	7.3e-26	-2< FC <2
ENSG00000153487	ING1	inhibitor of growth family member 1 [Source:HGNC Symbol;Acc:HGNC:6062]	5.96804	11.7565	0.96	9.27e-22	-2< FC <2
ENSG00000154174	TOMM70	translocase of outer mitochondrial membrane 70 [Source:HGNC Symbol;Acc:HGNC:11985]	28.8042	56.7959	0.96	7.5e-58	-2< FC <2
ENSG00000155744	FAM126B	family with sequence similarity 126 member B [Source:HGNC Symbol;Acc:HGNC:28593]	8.33572	16.4076	0.96	6.72e-40	-2< FC <2
ENSG00000155966	AFF2	AF4/FMR2 family member 2 [Source:HGNC Symbol;Acc:HGNC:3776]	4.32726	8.5627	0.96	8.49e-26	-2< FC <2
ENSG00000161179	YDJC	YdjC chitooligosaccharide deacetylase homolog [Source:HGNC Symbol;Acc:HGNC:27158]	15.7347	31.1729	0.96	1.37e-15	-2< FC <2
ENSG00000161813	LARP4	La ribonucleoprotein 4 [Source:HGNC Symbol;Acc:HGNC:24320]	19.2894	37.9685	0.96	2.27e-46	-2< FC <2
ENSG00000162889	MAPKAPK2	MAPK activated protein kinase 2 [Source:HGNC Symbol;Acc:HGNC:6887]	71.3052	140.143	0.96	2.6e-62	-2< FC <2
ENSG00000167004	PDIA3	protein disulfide isomerase family A member 3 [Source:HGNC Symbol;Acc:HGNC:4606]	283.741	558.652	0.96	6.08e-118	-2< FC <2
ENSG00000172716	SLFN11	schlafen family member 11 [Source:HGNC Symbol;Acc:HGNC:26633]	58.8909	116.124	0.96	1.34e-83	-2< FC <2
ENSG00000183955	KMT5A	lysine methyltransferase 5A [Source:HGNC Symbol;Acc:HGNC:29489]	14.5866	28.652	0.96	3.42e-33	-2< FC <2
ENSG00000184867	ARMCX2	armadillo repeat containing X-linked 2 [Source:HGNC Symbol;Acc:HGNC:16869]	2.41023	4.81979	0.96	2.48e-06	-2< FC <2
ENSG00000196072	BLOC1S2	biogenesis of lysosomal organelles complex 1 subunit 2 [Source:HGNC Symbol;Acc:HGNC:20984]	105.239	207.024	0.96	4.84e-88	-2< FC <2
ENSG00000196937	FAM3C	family with sequence similarity 3 member C [Source:HGNC Symbol;Acc:HGNC:18664]	34.9039	68.852	0.96	2.33e-48	-2< FC <2
ENSG00000198805	PNP	purine nucleoside phosphorylase [Source:HGNC Symbol;Acc:HGNC:7892]	30.7381	60.4096	0.96	2.56e-46	-2< FC <2
ENSG00000198961	PJA2	praja ring finger ubiquitin ligase 2 [Source:HGNC Symbol;Acc:HGNC:17481]	118.545	232.722	0.96	3.97e-105	-2< FC <2
ENSG00000205730	ITPRIPL2	ITPRIP like 2 [Source:HGNC Symbol;Acc:HGNC:27257]	43.6379	86.069	0.96	6.95e-78	-2< FC <2
ENSG00000213073	AL353625.1	calcium binding protein P22 (CHP) pseudogene	12.6332	24.889	0.96	4.36e-17	-2< FC <2
ENSG00000213639	PPP1CB	protein phosphatase 1 catalytic subunit beta [Source:HGNC Symbol;Acc:HGNC:9282]	78.7654	155.589	0.96	4.39e-50	-2< FC <2
ENSG00000222267	RNU6-892P	RNA, U6 small nuclear 892, pseudogene [Source:HGNC Symbol;Acc:HGNC:47855]	12.6264	27.7943	0.96	0.04406	-2< FC <2
ENSG00000256660	CLEC12B	C-type lectin domain family 12 member B [Source:HGNC Symbol;Acc:HGNC:31966]	11.8192	23.3697	0.96	5.57e-24	-2< FC <2
ENSG00000260528	FAM157C	family with sequence similarity 157 member C [Source:HGNC Symbol;Acc:HGNC:34081]	1.61699	3.24091	0.96	1.47e-05	-2< FC <2
ENSG00000067715	SYT1	synaptotagmin 1 [Source:HGNC Symbol;Acc:HGNC:11509]	0.884833	1.78379	0.95	0.0002618	-2< FC <2
ENSG00000100462	PRMT5	protein arginine methyltransferase 5 [Source:HGNC Symbol;Acc:HGNC:10894]	18.7879	36.8342	0.95	1.82e-34	-2< FC <2
ENSG00000100575	TIMM9	translocase of inner mitochondrial membrane 9 [Source:HGNC Symbol;Acc:HGNC:11819]	19.812	39.0784	0.95	1.65e-17	-2< FC <2
ENSG00000116604	MEF2D	myocyte enhancer factor 2D [Source:HGNC Symbol;Acc:HGNC:6997]	41.7532	81.8119	0.95	3.99e-86	-2< FC <2
ENSG00000124275	MTRR	5-methyltetrahydrofolate-homocysteine methyltransferase reductase [Source:HGNC Symbol;Acc:HGNC:7473]	19.472	38.098	0.95	1.63e-53	-2< FC <2
ENSG00000130338	TULP4	TUB like protein 4 [Source:HGNC Symbol;Acc:HGNC:15530]	12.3863	24.1827	0.95	1.07e-56	-2< FC <2
ENSG00000131873	CHSY1	chondroitin sulfate synthase 1 [Source:HGNC Symbol;Acc:HGNC:17198]	22.0219	43.0925	0.95	2.86e-48	-2< FC <2
ENSG00000135968	GCC2	GRIP and coiled-coil domain containing 2 [Source:HGNC Symbol;Acc:HGNC:23218]	9.29542	18.1803	0.95	9.66e-48	-2< FC <2
ENSG00000144228	SPOPL	speckle type BTB/POZ protein like [Source:HGNC Symbol;Acc:HGNC:27934]	27.21	53.2369	0.95	1.49e-53	-2< FC <2
ENSG00000145782	ATG12	autophagy related 12 [Source:HGNC Symbol;Acc:HGNC:588]	23.6822	46.3412	0.95	2.61e-72	-2< FC <2
ENSG00000149792	MRPL49	mitochondrial ribosomal protein L49 [Source:HGNC Symbol;Acc:HGNC:1176]	35.9505	70.5495	0.95	6.95e-38	-2< FC <2
ENSG00000157933	SKI	SKI proto-oncogene [Source:HGNC Symbol;Acc:HGNC:10896]	23.8465	46.7801	0.95	2.34e-59	-2< FC <2
ENSG00000162368	CMPK1	cytidine/uridine monophosphate kinase 1 [Source:HGNC Symbol;Acc:HGNC:18170]	60.5484	118.878	0.95	9.83e-58	-2< FC <2
ENSG00000168496	FEN1	flap structure-specific endonuclease 1 [Source:HGNC Symbol;Acc:HGNC:3650]	11.3648	22.36	0.95	2.4e-16	-2< FC <2
ENSG00000177125	ZBTB34	zinc finger and BTB domain containing 34 [Source:HGNC Symbol;Acc:HGNC:31446]	18.257	35.7974	0.95	8.92e-50	-2< FC <2
ENSG00000181061	HIGD1A	HIG1 hypoxia inducible domain family member 1A [Source:HGNC Symbol;Acc:HGNC:29527]	27.0623	53.2883	0.95	6.92e-24	-2< FC <2
ENSG00000185947	ZNF267	zinc finger protein 267 [Source:HGNC Symbol;Acc:HGNC:13060]	62.3195	121.717	0.95	5.54e-67	-2< FC <2
ENSG00000189308	LIN54	lin-54 DREAM MuvB core complex component [Source:HGNC Symbol;Acc:HGNC:25397]	11.3026	22.1113	0.95	4.84e-36	-2< FC <2
ENSG00000196352	CD55	CD55 molecule (Cromer blood group) [Source:HGNC Symbol;Acc:HGNC:2665]	33.1432	65.065	0.95	6.39e-64	-2< FC <2
ENSG00000196715	VKORC1L1	vitamin K epoxide reductase complex subunit 1 like 1 [Source:HGNC Symbol;Acc:HGNC:21492]	13.6747	26.713	0.95	1.13e-35	-2< FC <2
ENSG00000235313	HM13-IT1	HM13 intronic transcript 1 [Source:HGNC Symbol;Acc:HGNC:41424]	13.3146	26.9541	0.95	0.0007972	-2< FC <2
ENSG00000249592	AC139887.2	novel transcript, antisense to PCGF3	9.54861	18.83	0.95	6.53e-10	-2< FC <2
ENSG00000251136	AF117829.1	novel transcript	3.70925	7.28759	0.95	3.26e-16	-2< FC <2
ENSG00000052723	SIKE1	suppressor of IKBKE 1 [Source:HGNC Symbol;Acc:HGNC:26119]	14.2885	27.8086	0.94	8.75e-39	-2< FC <2
ENSG00000056558	TRAF1	TNF receptor associated factor 1 [Source:HGNC Symbol;Acc:HGNC:12031]	154.263	300.481	0.94	1.4e-123	-2< FC <2
ENSG00000070614	NDST1	N-deacetylase and N-sulfotransferase 1 [Source:HGNC Symbol;Acc:HGNC:7680]	25.4041	49.3221	0.94	1.09e-68	-2< FC <2
ENSG00000089123	TASP1	taspase 1 [Source:HGNC Symbol;Acc:HGNC:15859]	3.36778	6.64416	0.94	2.82e-06	-2< FC <2
ENSG00000101255	TRIB3	tribbles pseudokinase 3 [Source:HGNC Symbol;Acc:HGNC:16228]	26.7535	52.0854	0.94	7.42e-41	-2< FC <2
ENSG00000106105	GARS1	glycyl-tRNA synthetase 1 [Source:HGNC Symbol;Acc:HGNC:4162]	106.97	207.603	0.94	1.91e-86	-2< FC <2
ENSG00000108433	GOSR2	golgi SNAP receptor complex member 2 [Source:HGNC Symbol;Acc:HGNC:4431]	9.16352	17.7628	0.94	1.61e-44	-2< FC <2
ENSG00000110841	PPFIBP1	PPFIA binding protein 1 [Source:HGNC Symbol;Acc:HGNC:9249]	0.722026	1.42874	0.94	4.14e-06	-2< FC <2
ENSG00000118200	CAMSAP2	calmodulin regulated spectrin associated protein family member 2 [Source:HGNC Symbol;Acc:HGNC:29188]	32.4449	62.8891	0.94	1.44e-66	-2< FC <2
ENSG00000120158	RCL1	RNA terminal phosphate cyclase like 1 [Source:HGNC Symbol;Acc:HGNC:17687]	3.32344	6.54271	0.94	1.93e-08	-2< FC <2
ENSG00000123094	RASSF8	Ras association domain family member 8 [Source:HGNC Symbol;Acc:HGNC:13232]	1.20092	2.36561	0.94	1.86e-06	-2< FC <2
ENSG00000125772	GPCPD1	glycerophosphocholine phosphodiesterase 1 [Source:HGNC Symbol;Acc:HGNC:26957]	90.8131	176.187	0.94	1.87e-77	-2< FC <2
ENSG00000134308	YWHAQ	tyrosine 3-monooxygenase/tryptophan 5-monooxygenase activation protein theta [Source:HGNC Symbol;Acc:HGNC:12854]	132.21	256.289	0.94	1.98e-57	-2< FC <2
ENSG00000136758	YME1L1	YME1 like 1 ATPase [Source:HGNC Symbol;Acc:HGNC:12843]	100.736	195.931	0.94	8.63e-110	-2< FC <2
ENSG00000136842	TMOD1	tropomodulin 1 [Source:HGNC Symbol;Acc:HGNC:11871]	6.40072	12.5199	0.94	5.04e-14	-2< FC <2
ENSG00000141446	ESCO1	establishment of sister chromatid cohesion N-acetyltransferase 1 [Source:HGNC Symbol;Acc:HGNC:24645]	21.0516	40.9436	0.94	8.35e-42	-2< FC <2
ENSG00000155545	MIER3	MIER family member 3 [Source:HGNC Symbol;Acc:HGNC:26678]	9.44099	18.3406	0.94	9.62e-27	-2< FC <2
ENSG00000160209	PDXK	pyridoxal kinase [Source:HGNC Symbol;Acc:HGNC:8819]	105.097	204.516	0.94	1.78e-123	-2< FC <2
ENSG00000167220	HDHD2	haloacid dehalogenase like hydrolase domain containing 2 [Source:HGNC Symbol;Acc:HGNC:25364]	2.14583	4.23831	0.94	5.27e-06	-2< FC <2
ENSG00000170191	NANP	N-acetylneuraminic acid phosphatase [Source:HGNC Symbol;Acc:HGNC:16140]	9.91068	19.317	0.94	7.64e-22	-2< FC <2
ENSG00000173598	NUDT4	nudix hydrolase 4 [Source:HGNC Symbol;Acc:HGNC:8051]	10.5207	20.4381	0.94	1.43e-44	-2< FC <2
ENSG00000179899	PHC1P1	polyhomeotic homolog 1 pseudogene 1 [Source:HGNC Symbol;Acc:HGNC:34502]	3.29017	6.4902	0.94	3.81e-07	-2< FC <2
ENSG00000213625	LEPROT	leptin receptor overlapping transcript [Source:HGNC Symbol;Acc:HGNC:29477]	79.3974	154.757	0.94	2.09e-79	-2< FC <2
ENSG00000228477	AL663070.2	ribosomal protein S2 (RPS2) pseudogene	11.7524	23.2197	0.94	4.67e-06	-2< FC <2
ENSG00000231312	MAP4K3-DT	MAP4K3 divergent transcript [Source:HGNC Symbol;Acc:HGNC:54056]	1.98878	3.90075	0.94	1.37e-08	-2< FC <2
ENSG00000246582	AC100861.1	novel transcript, antisense to TNFRSF10A	0.656689	1.39539	0.94	0.04195	-2< FC <2
ENSG00000267493	CIRBP-AS1	CIRBP antisense RNA 1 [Source:HGNC Symbol;Acc:HGNC:28588]	2.32338	4.76931	0.94	0.01249	-2< FC <2
ENSG00000008394	MGST1	microsomal glutathione S-transferase 1 [Source:HGNC Symbol;Acc:HGNC:7061]	24.1275	46.6198	0.93	4.4e-46	-2< FC <2
ENSG00000067533	RRP15	ribosomal RNA processing 15 homolog [Source:HGNC Symbol;Acc:HGNC:24255]	3.35723	6.49427	0.93	3.84e-15	-2< FC <2
ENSG00000073792	IGF2BP2	insulin like growth factor 2 mRNA binding protein 2 [Source:HGNC Symbol;Acc:HGNC:28867]	10.0321	19.4109	0.93	2.37e-25	-2< FC <2
ENSG00000077232	DNAJC10	DnaJ heat shock protein family (Hsp40) member C10 [Source:HGNC Symbol;Acc:HGNC:24637]	19.4245	37.539	0.93	7.56e-89	-2< FC <2
ENSG00000078269	SYNJ2	synaptojanin 2 [Source:HGNC Symbol;Acc:HGNC:11504]	1.77399	3.4344	0.93	1.27e-12	-2< FC <2
ENSG00000102595	UGGT2	UDP-glucose glycoprotein glucosyltransferase 2 [Source:HGNC Symbol;Acc:HGNC:15664]	4.30146	8.34549	0.93	1.14e-16	-2< FC <2
ENSG00000105401	CDC37	cell division cycle 37 [Source:HGNC Symbol;Acc:HGNC:1735]	175.364	338.092	0.93	9.18e-104	-2< FC <2
ENSG00000105722	ERF	ETS2 repressor factor [Source:HGNC Symbol;Acc:HGNC:3444]	53.7599	103.764	0.93	1.77e-52	-2< FC <2
ENSG00000110721	CHKA	choline kinase alpha [Source:HGNC Symbol;Acc:HGNC:1937]	24.6411	47.6223	0.93	6.56e-39	-2< FC <2
ENSG00000114670	NEK11	NIMA related kinase 11 [Source:HGNC Symbol;Acc:HGNC:18593]	0.649715	1.30506	0.93	0.002574	-2< FC <2
ENSG00000114867	EIF4G1	eukaryotic translation initiation factor 4 gamma 1 [Source:HGNC Symbol;Acc:HGNC:3296]	143.394	275.707	0.93	1.38e-101	-2< FC <2
ENSG00000119326	CTNNAL1	catenin alpha like 1 [Source:HGNC Symbol;Acc:HGNC:2512]	22.5295	43.4882	0.93	1.18e-30	-2< FC <2
ENSG00000120694	HSPH1	heat shock protein family H (Hsp110) member 1 [Source:HGNC Symbol;Acc:HGNC:16969]	43.3215	83.5915	0.93	3.81e-65	-2< FC <2
ENSG00000121274	TENT4B	terminal nucleotidyltransferase 4B [Source:HGNC Symbol;Acc:HGNC:30758]	8.00856	15.4672	0.93	2.07e-28	-2< FC <2
ENSG00000123575	FAM199X	family with sequence similarity 199, X-linked [Source:HGNC Symbol;Acc:HGNC:25195]	17.39	33.6209	0.93	4.62e-43	-2< FC <2
ENSG00000126804	ZBTB1	zinc finger and BTB domain containing 1 [Source:HGNC Symbol;Acc:HGNC:20259]	65.623	126.339	0.93	6.63e-62	-2< FC <2
ENSG00000154856	APCDD1	APC down-regulated 1 [Source:HGNC Symbol;Acc:HGNC:15718]	2.94493	5.73476	0.93	2.38e-10	-2< FC <2
ENSG00000156671	SAMD8	sterile alpha motif domain containing 8 [Source:HGNC Symbol;Acc:HGNC:26320]	21.5343	41.5928	0.93	1.37e-54	-2< FC <2
ENSG00000161091	MFSD12	major facilitator superfamily domain containing 12 [Source:HGNC Symbol;Acc:HGNC:28299]	66.8305	128.515	0.93	3.52e-75	-2< FC <2
ENSG00000162236	STX5	syntaxin 5 [Source:HGNC Symbol;Acc:HGNC:11440]	73.9443	142.623	0.93	4.18e-59	-2< FC <2
ENSG00000169057	MECP2	methyl-CpG binding protein 2 [Source:HGNC Symbol;Acc:HGNC:6990]	13.9019	26.7834	0.93	7.99e-60	-2< FC <2
ENSG00000174177	CTU2	cytosolic thiouridylase subunit 2 [Source:HGNC Symbol;Acc:HGNC:28005]	5.02356	9.76419	0.93	6.3e-11	-2< FC <2
ENSG00000179833	SERTAD2	SERTA domain containing 2 [Source:HGNC Symbol;Acc:HGNC:30784]	34.6007	66.8565	0.93	3.7e-68	-2< FC <2
ENSG00000180008	SOCS4	suppressor of cytokine signaling 4 [Source:HGNC Symbol;Acc:HGNC:19392]	17.3956	33.5924	0.93	9.08e-48	-2< FC <2
ENSG00000180667	YOD1	YOD1 deubiquitinase [Source:HGNC Symbol;Acc:HGNC:25035]	5.36033	10.3724	0.93	7.95e-18	-2< FC <2
ENSG00000180879	SSR4	signal sequence receptor subunit 4 [Source:HGNC Symbol;Acc:HGNC:11326]	45.9052	88.4197	0.93	2.25e-66	-2< FC <2
ENSG00000181704	YIPF6	Yip1 domain family member 6 [Source:HGNC Symbol;Acc:HGNC:28304]	14.7458	28.3847	0.93	1.65e-48	-2< FC <2
ENSG00000254554	AC080023.1	novel transcript	6.56604	13.0739	0.93	0.0003332	-2< FC <2
ENSG00000260160	AC011468.1	novel transcript	2.16809	4.60914	0.93	0.04523	-2< FC <2
ENSG00000262712	AC012676.1	novel transcript	0.894718	1.88932	0.93	0.03906	-2< FC <2
ENSG00000272686	AC006333.1	novel transcript, antisense to WASL	5.94294	11.6516	0.93	1.02e-07	-2< FC <2
ENSG00000272914	AL359532.1	novel transcript, sense intronic to ZNF438	2.28052	4.55629	0.93	0.002859	-2< FC <2
ENSG00000278126	AC139768.1	novel transcript	2.46662	5.06184	0.93	0.01948	-2< FC <2
ENSG00000067048	DDX3Y	DEAD-box helicase 3 Y-linked [Source:HGNC Symbol;Acc:HGNC:2699]	81.157	155.891	0.92	7.58e-85	-2< FC <2
ENSG00000080371	RAB21	RAB21, member RAS oncogene family [Source:HGNC Symbol;Acc:HGNC:18263]	20.1815	38.5752	0.92	7.41e-76	-2< FC <2
ENSG00000085231	AK6	adenylate kinase 6 [Source:HGNC Symbol;Acc:HGNC:49151]	15.3843	29.7099	0.92	2.72e-15	-2< FC <2
ENSG00000088832	FKBP1A	FKBP prolyl isomerase 1A [Source:HGNC Symbol;Acc:HGNC:3711]	172.92	331.181	0.92	7.56e-63	-2< FC <2
ENSG00000095209	TMEM38B	transmembrane protein 38B [Source:HGNC Symbol;Acc:HGNC:25535]	26.9343	51.4806	0.92	2.13e-41	-2< FC <2
ENSG00000095319	NUP188	nucleoporin 188 [Source:HGNC Symbol;Acc:HGNC:17859]	49.306	94.1169	0.92	1.58e-75	-2< FC <2
ENSG00000105655	ISYNA1	inositol-3-phosphate synthase 1 [Source:HGNC Symbol;Acc:HGNC:29821]	2.85228	5.54677	0.92	4.57e-06	-2< FC <2
ENSG00000108448	TRIM16L	tripartite motif containing 16 like [Source:HGNC Symbol;Acc:HGNC:32670]	3.37634	6.50376	0.92	5.26e-09	-2< FC <2
ENSG00000112237	CCNC	cyclin C [Source:HGNC Symbol;Acc:HGNC:1581]	15.2748	29.3635	0.92	8.04e-36	-2< FC <2
ENSG00000134371	CDC73	cell division cycle 73 [Source:HGNC Symbol;Acc:HGNC:16783]	17.1598	32.7566	0.92	6.34e-59	-2< FC <2
ENSG00000140367	UBE2Q2	ubiquitin conjugating enzyme E2 Q2 [Source:HGNC Symbol;Acc:HGNC:19248]	23.5919	45.3163	0.92	2.23e-32	-2< FC <2
ENSG00000140455	USP3	ubiquitin specific peptidase 3 [Source:HGNC Symbol;Acc:HGNC:12626]	69.9741	134.432	0.92	1.16e-93	-2< FC <2
ENSG00000143742	SRP9	signal recognition particle 9 [Source:HGNC Symbol;Acc:HGNC:11304]	149.347	286.503	0.92	9.97e-56	-2< FC <2
ENSG00000154359	LONRF1	LON peptidase N-terminal domain and ring finger 1 [Source:HGNC Symbol;Acc:HGNC:26302]	19.1938	36.7093	0.92	8.66e-41	-2< FC <2
ENSG00000158234	FAIM	Fas apoptotic inhibitory molecule [Source:HGNC Symbol;Acc:HGNC:18703]	7.93535	15.2469	0.92	8.8e-17	-2< FC <2
ENSG00000163558	PRKCI	protein kinase C iota [Source:HGNC Symbol;Acc:HGNC:9404]	14.4099	27.639	0.92	6.82e-37	-2< FC <2
ENSG00000165169	DYNLT3	dynein light chain Tctex-type 3 [Source:HGNC Symbol;Acc:HGNC:11694]	63.2152	121.002	0.92	9.43e-41	-2< FC <2
ENSG00000172771	EFCAB12	EF-hand calcium binding domain 12 [Source:HGNC Symbol;Acc:HGNC:28061]	0.75769	1.48344	0.92	0.0002698	-2< FC <2
ENSG00000177200	CHD9	chromodomain helicase DNA binding protein 9 [Source:HGNC Symbol;Acc:HGNC:25701]	14.6827	28.1501	0.92	8.89e-75	-2< FC <2
ENSG00000184575	XPOT	exportin for tRNA [Source:HGNC Symbol;Acc:HGNC:12826]	84.5303	161.484	0.92	1.75e-97	-2< FC <2
ENSG00000188215	DCUN1D3	defective in cullin neddylation 1 domain containing 3 [Source:HGNC Symbol;Acc:HGNC:28734]	5.5752	10.7226	0.92	6.46e-19	-2< FC <2
ENSG00000203446	AC004988.1	novel transcript	30.9104	59.5438	0.92	3.64e-25	-2< FC <2
ENSG00000260920	AL031985.3	novel transcript, sense overlapping with ZNF643	2.27939	4.46557	0.92	0.0001768	-2< FC <2
ENSG00000273014	AC018645.3	novel transcript	3.58003	7.39761	0.92	0.03172	-2< FC <2
ENSG00000274029	AC069209.1	novel transcript	35.9191	69.0417	0.92	2.6e-11	-2< FC <2
ENSG00000008282	SYPL1	synaptophysin like 1 [Source:HGNC Symbol;Acc:HGNC:11507]	54.4876	104.184	0.91	4.86e-38	-2< FC <2
ENSG00000011405	PIK3C2A	phosphatidylinositol-4-phosphate 3-kinase catalytic subunit type 2 alpha [Source:HGNC Symbol;Acc:HGNC:8971]	21.9901	41.7801	0.91	6.93e-60	-2< FC <2
ENSG00000023287	RB1CC1	RB1 inducible coiled-coil 1 [Source:HGNC Symbol;Acc:HGNC:15574]	54.0371	102.974	0.91	4.94e-85	-2< FC <2
ENSG00000033867	SLC4A7	solute carrier family 4 member 7 [Source:HGNC Symbol;Acc:HGNC:11033]	14.2903	27.2375	0.91	6.54e-46	-2< FC <2
ENSG00000081154	PCNP	PEST proteolytic signal containing nuclear protein [Source:HGNC Symbol;Acc:HGNC:30023]	77.9691	148.139	0.91	9.78e-45	-2< FC <2
ENSG00000085449	WDFY1	WD repeat and FYVE domain containing 1 [Source:HGNC Symbol;Acc:HGNC:20451]	96.9019	183.728	0.91	1.84e-96	-2< FC <2
ENSG00000088451	TGDS	TDP-glucose 4,6-dehydratase [Source:HGNC Symbol;Acc:HGNC:20324]	12.5201	23.8957	0.91	1.89e-16	-2< FC <2
ENSG00000096070	BRPF3	bromodomain and PHD finger containing 3 [Source:HGNC Symbol;Acc:HGNC:14256]	20.5612	39.1881	0.91	1.1e-50	-2< FC <2
ENSG00000100664	EIF5	eukaryotic translation initiation factor 5 [Source:HGNC Symbol;Acc:HGNC:3299]	142.037	270.669	0.91	2.64e-120	-2< FC <2
ENSG00000100883	SRP54	signal recognition particle 54 [Source:HGNC Symbol;Acc:HGNC:11301]	64.8187	123.737	0.91	3.08e-65	-2< FC <2
ENSG00000107937	GTPBP4	GTP binding protein 4 [Source:HGNC Symbol;Acc:HGNC:21535]	21.7648	41.4326	0.91	3.24e-51	-2< FC <2
ENSG00000110172	CHORDC1	cysteine and histidine rich domain containing 1 [Source:HGNC Symbol;Acc:HGNC:14525]	17.1117	32.6827	0.91	9.81e-46	-2< FC <2
ENSG00000117899	MESD	mesoderm development LRP chaperone [Source:HGNC Symbol;Acc:HGNC:13520]	15.8113	30.169	0.91	6.67e-43	-2< FC <2
ENSG00000119820	YIPF4	Yip1 domain family member 4 [Source:HGNC Symbol;Acc:HGNC:28145]	21.5547	40.9201	0.91	1.61e-62	-2< FC <2
ENSG00000130449	ZSWIM6	zinc finger SWIM-type containing 6 [Source:HGNC Symbol;Acc:HGNC:29316]	33.8026	64.2043	0.91	3.38e-56	-2< FC <2
ENSG00000132485	ZRANB2	zinc finger RANBP2-type containing 2 [Source:HGNC Symbol;Acc:HGNC:13058]	37.3791	71.3232	0.91	3.55e-46	-2< FC <2
ENSG00000133805	AMPD3	adenosine monophosphate deaminase 3 [Source:HGNC Symbol;Acc:HGNC:470]	116.296	221.271	0.91	6.54e-110	-2< FC <2
ENSG00000141076	UTP4	UTP4 small subunit processome component [Source:HGNC Symbol;Acc:HGNC:1983]	12.0221	22.8608	0.91	2.47e-29	-2< FC <2
ENSG00000141519	CCDC40	coiled-coil domain containing 40 [Source:HGNC Symbol;Acc:HGNC:26090]	0.146787	0.308574	0.91	0.04974	-2< FC <2
ENSG00000164134	NAA15	N(alpha)-acetyltransferase 15, NatA auxiliary subunit [Source:HGNC Symbol;Acc:HGNC:30782]	15.358	29.1917	0.91	4.28e-52	-2< FC <2
ENSG00000164934	DCAF13	DDB1 and CUL4 associated factor 13 [Source:HGNC Symbol;Acc:HGNC:24535]	14.0561	26.6947	0.91	1.53e-36	-2< FC <2
ENSG00000165886	UBTD1	ubiquitin domain containing 1 [Source:HGNC Symbol;Acc:HGNC:25683]	21.7912	41.5167	0.91	2.58e-18	-2< FC <2
ENSG00000167470	MIDN	midnolin [Source:HGNC Symbol;Acc:HGNC:16298]	42.9082	81.4056	0.91	1.96e-54	-2< FC <2
ENSG00000170185	USP38	ubiquitin specific peptidase 38 [Source:HGNC Symbol;Acc:HGNC:20067]	17.2141	32.76	0.91	5.11e-48	-2< FC <2
ENSG00000171488	LRRC8C	leucine rich repeat containing 8 VRAC subunit C [Source:HGNC Symbol;Acc:HGNC:25075]	5.58472	10.6288	0.91	1.56e-25	-2< FC <2
ENSG00000184203	PPP1R2	protein phosphatase 1 regulatory inhibitor subunit 2 [Source:HGNC Symbol;Acc:HGNC:9288]	32.9094	62.6115	0.91	3.55e-37	-2< FC <2
ENSG00000197608	ZNF841	zinc finger protein 841 [Source:HGNC Symbol;Acc:HGNC:27611]	11.7739	22.4763	0.91	1.38e-23	-2< FC <2
ENSG00000197714	ZNF460	zinc finger protein 460 [Source:HGNC Symbol;Acc:HGNC:21628]	6.37342	12.2447	0.91	3.98e-12	-2< FC <2
ENSG00000198964	SGMS1	sphingomyelin synthase 1 [Source:HGNC Symbol;Acc:HGNC:29799]	29.6076	56.141	0.91	5.56e-55	-2< FC <2
ENSG00000203999	LINC01270	long intergenic non-protein coding RNA 1270 [Source:HGNC Symbol;Acc:HGNC:27658]	2.64147	5.12331	0.91	2.58e-05	-2< FC <2
ENSG00000204524	ZNF805	zinc finger protein 805 [Source:HGNC Symbol;Acc:HGNC:23272]	6.61102	12.6947	0.91	4.76e-10	-2< FC <2
ENSG00000272269	AL138724.2	novel transcript, antisense to NUP153	7.7672	14.9681	0.91	1.17e-05	-2< FC <2
ENSG00000008952	SEC62	SEC62 homolog, preprotein translocation factor [Source:HGNC Symbol;Acc:HGNC:11846]	52.3358	98.6329	0.9	5.66e-67	-2< FC <2
ENSG00000019144	PHLDB1	pleckstrin homology like domain family B member 1 [Source:HGNC Symbol;Acc:HGNC:23697]	3.80739	7.22176	0.9	5.98e-34	-2< FC <2
ENSG00000023572	GLRX2	glutaredoxin 2 [Source:HGNC Symbol;Acc:HGNC:16065]	9.10036	17.2088	0.9	6.72e-23	-2< FC <2
ENSG00000101977	MCF2	MCF.2 cell line derived transforming sequence [Source:HGNC Symbol;Acc:HGNC:6940]	0.530121	1.05338	0.9	0.01331	-2< FC <2
ENSG00000111252	SH2B3	SH2B adaptor protein 3 [Source:HGNC Symbol;Acc:HGNC:29605]	70.9812	134.005	0.9	7.95e-82	-2< FC <2
ENSG00000115652	UXS1	UDP-glucuronate decarboxylase 1 [Source:HGNC Symbol;Acc:HGNC:17729]	21.5069	40.7176	0.9	5.94e-34	-2< FC <2
ENSG00000123908	AGO2	argonaute RISC catalytic component 2 [Source:HGNC Symbol;Acc:HGNC:3263]	21.203	40.1373	0.9	1.48e-81	-2< FC <2
ENSG00000124333	VAMP7	vesicle associated membrane protein 7 [Source:HGNC Symbol;Acc:HGNC:11486]	74.9795	141.955	0.9	1.95e-52	-2< FC <2
ENSG00000127824	TUBA4A	tubulin alpha 4a [Source:HGNC Symbol;Acc:HGNC:12407]	8.50492	16.1658	0.9	3.45e-17	-2< FC <2
ENSG00000135604	STX11	syntaxin 11 [Source:HGNC Symbol;Acc:HGNC:11429]	139.994	264.342	0.9	2.21e-66	-2< FC <2
ENSG00000137692	DCUN1D5	defective in cullin neddylation 1 domain containing 5 [Source:HGNC Symbol;Acc:HGNC:28409]	21.4898	40.7325	0.9	6.77e-19	-2< FC <2
ENSG00000141664	ZCCHC2	zinc finger CCHC-type containing 2 [Source:HGNC Symbol;Acc:HGNC:22916]	33.5902	63.415	0.9	5.72e-61	-2< FC <2
ENSG00000148296	SURF6	surfeit 6 [Source:HGNC Symbol;Acc:HGNC:11478]	19.3494	36.6435	0.9	6.53e-39	-2< FC <2
ENSG00000149658	YTHDF1	YTH N6-methyladenosine RNA binding protein 1 [Source:HGNC Symbol;Acc:HGNC:15867]	52.7117	99.3441	0.9	1.02e-53	-2< FC <2
ENSG00000151233	GXYLT1	glucoside xylosyltransferase 1 [Source:HGNC Symbol;Acc:HGNC:27482]	14.1889	26.8864	0.9	1.71e-37	-2< FC <2
ENSG00000153922	CHD1	chromodomain helicase DNA binding protein 1 [Source:HGNC Symbol;Acc:HGNC:1915]	35.961	67.9715	0.9	4.2e-87	-2< FC <2
ENSG00000166123	GPT2	glutamic--pyruvic transaminase 2 [Source:HGNC Symbol;Acc:HGNC:18062]	2.53681	4.84481	0.9	6.91e-09	-2< FC <2
ENSG00000167797	CDK2AP2	cyclin dependent kinase 2 associated protein 2 [Source:HGNC Symbol;Acc:HGNC:30833]	38.9102	73.6899	0.9	1.3e-26	-2< FC <2
ENSG00000173230	GOLGB1	golgin B1 [Source:HGNC Symbol;Acc:HGNC:4429]	42.076	79.483	0.9	6.03e-78	-2< FC <2
ENSG00000179859	RNF227	ring finger protein 227 [Source:HGNC Symbol;Acc:HGNC:27571]	4.00668	7.71262	0.9	6.92e-07	-2< FC <2
ENSG00000182831	C16orf72	chromosome 16 open reading frame 72 [Source:HGNC Symbol;Acc:HGNC:30103]	15.0302	28.4585	0.9	4.39e-59	-2< FC <2
ENSG00000185624	P4HB	prolyl 4-hydroxylase subunit beta [Source:HGNC Symbol;Acc:HGNC:8548]	276.448	522.23	0.9	1.33e-104	-2< FC <2
ENSG00000186230	ZNF749	zinc finger protein 749 [Source:HGNC Symbol;Acc:HGNC:32783]	2.38016	4.61717	0.9	5.98e-05	-2< FC <2
ENSG00000248049	UBA6-AS1	UBA6 antisense RNA 1 (head to head) [Source:HGNC Symbol;Acc:HGNC:49083]	4.37507	8.30752	0.9	1.97e-13	-2< FC <2
ENSG00000261609	GAN	gigaxonin [Source:HGNC Symbol;Acc:HGNC:4137]	2.27504	4.30199	0.9	6.61e-18	-2< FC <2
ENSG00000058063	ATP11B	ATPase phospholipid transporting 11B (putative) [Source:HGNC Symbol;Acc:HGNC:13553]	38.7065	72.7201	0.89	3.32e-74	-2< FC <2
ENSG00000069849	ATP1B3	ATPase Na+/K+ transporting subunit beta 3 [Source:HGNC Symbol;Acc:HGNC:806]	209.116	392.932	0.89	2.1e-56	-2< FC <2
ENSG00000082153	BZW1	basic leucine zipper and W2 domains 1 [Source:HGNC Symbol;Acc:HGNC:18380]	59.338	111.35	0.89	4.34e-77	-2< FC <2
ENSG00000101000	PROCR	protein C receptor [Source:HGNC Symbol;Acc:HGNC:9452]	6.79104	12.891	0.89	1.09e-06	-2< FC <2
ENSG00000101546	RBFA	ribosome binding factor A [Source:HGNC Symbol;Acc:HGNC:26120]	2.35496	4.49099	0.89	7.76e-06	-2< FC <2
ENSG00000120519	SLC10A7	solute carrier family 10 member 7 [Source:HGNC Symbol;Acc:HGNC:23088]	5.06271	9.56393	0.89	1.62e-16	-2< FC <2
ENSG00000121350	PYROXD1	pyridine nucleotide-disulphide oxidoreductase domain 1 [Source:HGNC Symbol;Acc:HGNC:26162]	21.9466	41.3926	0.89	2.53e-36	-2< FC <2
ENSG00000122068	FYTTD1	forty-two-three domain containing 1 [Source:HGNC Symbol;Acc:HGNC:25407]	38.9039	72.9327	0.89	2.76e-69	-2< FC <2
ENSG00000124198	ARFGEF2	ADP ribosylation factor guanine nucleotide exchange factor 2 [Source:HGNC Symbol;Acc:HGNC:15853]	46.2719	87.0192	0.89	1.45e-87	-2< FC <2
ENSG00000129245	FXR2	FMR1 autosomal homolog 2 [Source:HGNC Symbol;Acc:HGNC:4024]	35.7693	67.1771	0.89	4.46e-49	-2< FC <2
ENSG00000133065	SLC41A1	solute carrier family 41 member 1 [Source:HGNC Symbol;Acc:HGNC:19429]	3.11558	5.88571	0.89	7.63e-10	-2< FC <2
ENSG00000136527	TRA2B	transformer 2 beta homolog [Source:HGNC Symbol;Acc:HGNC:10781]	40.5047	76.0236	0.89	9.04e-75	-2< FC <2
ENSG00000139354	GAS2L3	growth arrest specific 2 like 3 [Source:HGNC Symbol;Acc:HGNC:27475]	32.7716	61.5834	0.89	3.46e-57	-2< FC <2
ENSG00000162980	ARL5A	ADP ribosylation factor like GTPase 5A [Source:HGNC Symbol;Acc:HGNC:696]	5.55451	10.4762	0.89	1.96e-13	-2< FC <2
ENSG00000163584	RPL22L1	ribosomal protein L22 like 1 [Source:HGNC Symbol;Acc:HGNC:27610]	22.08	41.7209	0.89	5.96e-20	-2< FC <2
ENSG00000170881	RNF139	ring finger protein 139 [Source:HGNC Symbol;Acc:HGNC:17023]	44.974	84.3297	0.89	3.64e-37	-2< FC <2
ENSG00000197157	SND1	staphylococcal nuclease and tudor domain containing 1 [Source:HGNC Symbol;Acc:HGNC:30646]	92.6366	174.055	0.89	3.56e-99	-2< FC <2
ENSG00000224578	HNRNPA1P48	heterogeneous nuclear ribonucleoprotein A1 pseudogene 48 [Source:HGNC Symbol;Acc:HGNC:48778]	1.26151	2.49493	0.89	0.01797	-2< FC <2
ENSG00000253372	AC016405.1	novel transcript	1.62875	3.29128	0.89	0.04473	-2< FC <2
ENSG00000261542	AC011978.2	novel transcript	1.15805	2.30617	0.89	0.01873	-2< FC <2
ENSG00000266235	MIR3176	microRNA 3176 [Source:HGNC Symbol;Acc:HGNC:38345]	18.4668	37.2705	0.89	0.0434	-2< FC <2
ENSG00000070367	EXOC5	exocyst complex component 5 [Source:HGNC Symbol;Acc:HGNC:10696]	21.158	39.5804	0.88	3.52e-51	-2< FC <2
ENSG00000075391	RASAL2	RAS protein activator like 2 [Source:HGNC Symbol;Acc:HGNC:9874]	10.5843	19.7448	0.88	1.81e-44	-2< FC <2
ENSG00000075790	BCAP29	B cell receptor associated protein 29 [Source:HGNC Symbol;Acc:HGNC:24131]	12.7251	23.7448	0.88	1.3e-38	-2< FC <2
ENSG00000078747	ITCH	itchy E3 ubiquitin protein ligase [Source:HGNC Symbol;Acc:HGNC:13890]	64.3255	119.941	0.88	1.68e-92	-2< FC <2
ENSG00000103264	FBXO31	F-box protein 31 [Source:HGNC Symbol;Acc:HGNC:16510]	6.97606	12.9862	0.88	4.11e-21	-2< FC <2
ENSG00000108175	ZMIZ1	zinc finger MIZ-type containing 1 [Source:HGNC Symbol;Acc:HGNC:16493]	142.632	264.892	0.88	8.75e-123	-2< FC <2
ENSG00000108443	RPS6KB1	ribosomal protein S6 kinase B1 [Source:HGNC Symbol;Acc:HGNC:10436]	15.3775	28.7138	0.88	4.56e-35	-2< FC <2
ENSG00000108671	PSMD11	proteasome 26S subunit, non-ATPase 11 [Source:HGNC Symbol;Acc:HGNC:9556]	39.782	74.0364	0.88	5.18e-62	-2< FC <2
ENSG00000108821	COL1A1	collagen type I alpha 1 chain [Source:HGNC Symbol;Acc:HGNC:2197]	1.45247	2.74797	0.88	8.88e-08	-2< FC <2
ENSG00000113621	TXNDC15	thioredoxin domain containing 15 [Source:HGNC Symbol;Acc:HGNC:20652]	30.726	57.5153	0.88	4.59e-44	-2< FC <2
ENSG00000119844	AFTPH	aftiphilin [Source:HGNC Symbol;Acc:HGNC:25951]	64.1869	119.864	0.88	6.33e-80	-2< FC <2
ENSG00000126903	SLC10A3	solute carrier family 10 member 3 [Source:HGNC Symbol;Acc:HGNC:22979]	15.8709	29.6445	0.88	1.38e-16	-2< FC <2
ENSG00000131697	NPHP4	nephrocystin 4 [Source:HGNC Symbol;Acc:HGNC:19104]	3.25225	6.08919	0.88	1.02e-19	-2< FC <2
ENSG00000132326	PER2	period circadian regulator 2 [Source:HGNC Symbol;Acc:HGNC:8846]	5.76386	10.8122	0.88	9.63e-17	-2< FC <2
ENSG00000134758	RNF138	ring finger protein 138 [Source:HGNC Symbol;Acc:HGNC:17765]	15.7542	29.4075	0.88	5.1e-21	-2< FC <2
ENSG00000151773	CCDC122	coiled-coil domain containing 122 [Source:HGNC Symbol;Acc:HGNC:26478]	0.486639	0.955716	0.88	0.01617	-2< FC <2
ENSG00000159147	DONSON	downstream neighbor of SON [Source:HGNC Symbol;Acc:HGNC:2993]	3.31657	6.26936	0.88	6.71e-07	-2< FC <2
ENSG00000163171	CDC42EP3	CDC42 effector protein 3 [Source:HGNC Symbol;Acc:HGNC:16943]	59.9427	111.941	0.88	1.02e-90	-2< FC <2
ENSG00000163683	SMIM14	small integral membrane protein 14 [Source:HGNC Symbol;Acc:HGNC:27321]	24.269	45.3115	0.88	1.17e-40	-2< FC <2
ENSG00000164162	ANAPC10	anaphase promoting complex subunit 10 [Source:HGNC Symbol;Acc:HGNC:24077]	2.13381	4.0231	0.88	4.14e-06	-2< FC <2
ENSG00000164211	STARD4	StAR related lipid transfer domain containing 4 [Source:HGNC Symbol;Acc:HGNC:18058]	53.1294	98.9715	0.88	6.75e-62	-2< FC <2
ENSG00000164284	GRPEL2	GrpE like 2, mitochondrial [Source:HGNC Symbol;Acc:HGNC:21060]	6.7723	12.6593	0.88	2.15e-14	-2< FC <2
ENSG00000165322	ARHGAP12	Rho GTPase activating protein 12 [Source:HGNC Symbol;Acc:HGNC:16348]	12.0857	22.6263	0.88	6.45e-31	-2< FC <2
ENSG00000167778	SPRYD3	SPRY domain containing 3 [Source:HGNC Symbol;Acc:HGNC:25920]	21.2625	39.5283	0.88	1.2e-28	-2< FC <2
ENSG00000168275	COA6	cytochrome c oxidase assembly factor 6 [Source:HGNC Symbol;Acc:HGNC:18025]	26.8006	50.065	0.88	6.56e-16	-2< FC <2
ENSG00000174840	PDE12	phosphodiesterase 12 [Source:HGNC Symbol;Acc:HGNC:25386]	11.3184	21.1012	0.88	6.92e-33	-2< FC <2
ENSG00000177189	RPS6KA3	ribosomal protein S6 kinase A3 [Source:HGNC Symbol;Acc:HGNC:10432]	58.2553	108.724	0.88	2.2e-71	-2< FC <2
ENSG00000186908	ZDHHC17	zinc finger DHHC-type containing 17 [Source:HGNC Symbol;Acc:HGNC:18412]	16.572	30.8068	0.88	5.83e-44	-2< FC <2
ENSG00000188529	SRSF10	serine and arginine rich splicing factor 10 [Source:HGNC Symbol;Acc:HGNC:16713]	29.4832	54.7534	0.88	4.83e-61	-2< FC <2
ENSG00000198160	MIER1	MIER1 transcriptional regulator [Source:HGNC Symbol;Acc:HGNC:29657]	22.3277	41.5445	0.88	4.84e-37	-2< FC <2
ENSG00000198937	CCDC167	coiled-coil domain containing 167 [Source:HGNC Symbol;Acc:HGNC:21239]	24.6727	46.4423	0.88	1.77e-08	-2< FC <2
ENSG00000227825	SLC9A7P1	solute carrier family 9 member 7 pseudogene 1 [Source:HGNC Symbol;Acc:HGNC:32679]	1.02711	2.00273	0.88	0.009134	-2< FC <2
ENSG00000266094	RASSF5	Ras association domain family member 5 [Source:HGNC Symbol;Acc:HGNC:17609]	98.2994	182.657	0.88	1.33e-97	-2< FC <2
ENSG00000275437	AL121832.3	novel transcript, sense intronic to CABLES2	1.25117	2.4032	0.88	0.00159	-2< FC <2
ENSG00000279133	AC018628.2	TEC	0.954353	1.84239	0.88	0.004343	-2< FC <2
ENSG00000279265	AC000123.2	TEC	14.1709	26.9065	0.88	0.0002456	-2< FC <2
ENSG00000001561	ENPP4	ectonucleotide pyrophosphatase/phosphodiesterase 4 [Source:HGNC Symbol;Acc:HGNC:3359]	5.34431	9.98677	0.87	1.83e-12	-2< FC <2
ENSG00000067334	DNTTIP2	deoxynucleotidyltransferase terminal interacting protein 2 [Source:HGNC Symbol;Acc:HGNC:24013]	60.7201	112.163	0.87	6.56e-74	-2< FC <2
ENSG00000095380	NANS	N-acetylneuraminate synthase [Source:HGNC Symbol;Acc:HGNC:19237]	40.896	75.6332	0.87	1.82e-50	-2< FC <2
ENSG00000101544	ADNP2	ADNP homeobox 2 [Source:HGNC Symbol;Acc:HGNC:23803]	12.6575	23.441	0.87	5.43e-31	-2< FC <2
ENSG00000108691	CCL2	C-C motif chemokine ligand 2 [Source:HGNC Symbol;Acc:HGNC:10618]	891.575	1667.43	0.87	4.96e-07	-2< FC <2
ENSG00000109133	TMEM33	transmembrane protein 33 [Source:HGNC Symbol;Acc:HGNC:25541]	36.055	66.977	0.87	1.77e-46	-2< FC <2
ENSG00000111615	KRR1	KRR1 small subunit processome component homolog [Source:HGNC Symbol;Acc:HGNC:5176]	10.4247	19.2627	0.87	1.27e-41	-2< FC <2
ENSG00000114120	SLC25A36	solute carrier family 25 member 36 [Source:HGNC Symbol;Acc:HGNC:25554]	12.1896	22.6081	0.87	7.68e-35	-2< FC <2
ENSG00000123728	RAP2C	RAP2C, member of RAS oncogene family [Source:HGNC Symbol;Acc:HGNC:21165]	60.9557	112.521	0.87	2.54e-49	-2< FC <2
ENSG00000124209	RAB22A	RAB22A, member RAS oncogene family [Source:HGNC Symbol;Acc:HGNC:9764]	20.9981	38.8263	0.87	6.52e-54	-2< FC <2
ENSG00000128585	MKLN1	muskelin 1 [Source:HGNC Symbol;Acc:HGNC:7109]	22.3387	41.3158	0.87	2.54e-49	-2< FC <2
ENSG00000131759	RARA	retinoic acid receptor alpha [Source:HGNC Symbol;Acc:HGNC:9864]	21.0833	38.9664	0.87	2.29e-35	-2< FC <2
ENSG00000134202	GSTM3	glutathione S-transferase mu 3 [Source:HGNC Symbol;Acc:HGNC:4635]	6.45684	11.9745	0.87	3.95e-14	-2< FC <2
ENSG00000135070	ISCA1	iron-sulfur cluster assembly 1 [Source:HGNC Symbol;Acc:HGNC:28660]	19.3348	35.8974	0.87	8.29e-25	-2< FC <2
ENSG00000135503	ACVR1B	activin A receptor type 1B [Source:HGNC Symbol;Acc:HGNC:172]	21.1598	39.3044	0.87	1.6e-39	-2< FC <2
ENSG00000137261	KIAA0319	KIAA0319 [Source:HGNC Symbol;Acc:HGNC:21580]	1.1398	2.13947	0.87	4.63e-05	-2< FC <2
ENSG00000139505	MTMR6	myotubularin related protein 6 [Source:HGNC Symbol;Acc:HGNC:7453]	38.0657	70.2788	0.87	1.74e-42	-2< FC <2
ENSG00000144224	UBXN4	UBX domain protein 4 [Source:HGNC Symbol;Acc:HGNC:14860]	133.593	246.588	0.87	7.81e-80	-2< FC <2
ENSG00000148180	GSN	gelsolin [Source:HGNC Symbol;Acc:HGNC:4620]	111.652	206.733	0.87	7.2e-75	-2< FC <2
ENSG00000153132	CLGN	calmegin [Source:HGNC Symbol;Acc:HGNC:2060]	1.88463	3.56882	0.87	0.0003663	-2< FC <2
ENSG00000153721	CNKSR3	CNKSR family member 3 [Source:HGNC Symbol;Acc:HGNC:23034]	0.234376	0.446742	0.87	0.001015	-2< FC <2
ENSG00000157800	SLC37A3	solute carrier family 37 member 3 [Source:HGNC Symbol;Acc:HGNC:20651]	2.66474	4.96231	0.87	5.76e-14	-2< FC <2
ENSG00000160131	VMA21	vacuolar ATPase assembly factor VMA21 [Source:HGNC Symbol;Acc:HGNC:22082]	16.3352	30.3069	0.87	2.71e-29	-2< FC <2
ENSG00000160818	GPATCH4	G-patch domain containing 4 [Source:HGNC Symbol;Acc:HGNC:25982]	7.13929	13.2805	0.87	3.8e-15	-2< FC <2
ENSG00000164930	FZD6	frizzled class receptor 6 [Source:HGNC Symbol;Acc:HGNC:4044]	1.34532	2.54332	0.87	0.0006844	-2< FC <2
ENSG00000166881	NEMP1	nuclear envelope integral membrane protein 1 [Source:HGNC Symbol;Acc:HGNC:29001]	31.5426	58.2482	0.87	1.68e-53	-2< FC <2
ENSG00000168769	TET2	tet methylcytosine dioxygenase 2 [Source:HGNC Symbol;Acc:HGNC:25941]	37.6518	69.8577	0.87	2e-68	-2< FC <2
ENSG00000170468	RIOX1	ribosomal oxygenase 1 [Source:HGNC Symbol;Acc:HGNC:20968]	32.2367	59.7833	0.87	3.77e-27	-2< FC <2
ENSG00000174028	FAM3C2	family with sequence similarity 3 member C2 (pseudogene) [Source:HGNC Symbol;Acc:HGNC:34501]	9.15014	17.3776	0.87	0.0004922	-2< FC <2
ENSG00000176170	SPHK1	sphingosine kinase 1 [Source:HGNC Symbol;Acc:HGNC:11240]	94.8485	175.734	0.87	9.17e-45	-2< FC <2
ENSG00000176928	GCNT4	glucosaminyl (N-acetyl) transferase 4 [Source:HGNC Symbol;Acc:HGNC:17973]	1.98904	3.75678	0.87	8.5e-06	-2< FC <2
ENSG00000179094	PER1	period circadian regulator 1 [Source:HGNC Symbol;Acc:HGNC:8845]	16.8041	30.9955	0.87	4.21e-42	-2< FC <2
ENSG00000197208	SLC22A4	solute carrier family 22 member 4 [Source:HGNC Symbol;Acc:HGNC:10968]	6.59513	12.2847	0.87	6.88e-09	-2< FC <2
ENSG00000248476	BACH1-IT1	BACH1 intronic transcript 1 [Source:HGNC Symbol;Acc:HGNC:40006]	18.9704	35.4202	0.87	1.55e-06	-2< FC <2
ENSG00000273284	AP001033.4	novel transcript, sense intronic to ANKRD12	5.37989	10.2184	0.87	0.0006181	-2< FC <2
ENSG00000277161	PIGW	phosphatidylinositol glycan anchor biosynthesis class W [Source:HGNC Symbol;Acc:HGNC:23213]	10.1678	18.871	0.87	3.67e-14	-2< FC <2
ENSG00000012174	MBTPS2	membrane bound transcription factor peptidase, site 2 [Source:HGNC Symbol;Acc:HGNC:15455]	4.03951	7.4677	0.86	3.46e-15	-2< FC <2
ENSG00000084652	TXLNA	taxilin alpha [Source:HGNC Symbol;Acc:HGNC:30685]	62.266	114.691	0.86	2.75e-69	-2< FC <2
ENSG00000099985	OSM	oncostatin M [Source:HGNC Symbol;Acc:HGNC:8506]	20.7405	38.4464	0.86	1.28e-16	-2< FC <2
ENSG00000111642	CHD4	chromodomain helicase DNA binding protein 4 [Source:HGNC Symbol;Acc:HGNC:1919]	5.27458	9.74169	0.86	8.75e-28	-2< FC <2
ENSG00000119953	SMNDC1	survival motor neuron domain containing 1 [Source:HGNC Symbol;Acc:HGNC:16900]	15.9891	29.4629	0.86	7.05e-30	-2< FC <2
ENSG00000122482	ZNF644	zinc finger protein 644 [Source:HGNC Symbol;Acc:HGNC:29222]	29.8468	54.7854	0.86	3.13e-51	-2< FC <2
ENSG00000123473	STIL	STIL centriolar assembly protein [Source:HGNC Symbol;Acc:HGNC:10879]	1.51485	2.829	0.86	9.28e-06	-2< FC <2
ENSG00000123975	CKS2	CDC28 protein kinase regulatory subunit 2 [Source:HGNC Symbol;Acc:HGNC:2000]	26.1788	48.4533	0.86	7.03e-08	-2< FC <2
ENSG00000125485	DDX31	DEAD-box helicase 31 [Source:HGNC Symbol;Acc:HGNC:16715]	6.265	11.6012	0.86	1.69e-16	-2< FC <2
ENSG00000132640	BTBD3	BTB domain containing 3 [Source:HGNC Symbol;Acc:HGNC:15854]	8.67787	15.9863	0.86	4.96e-22	-2< FC <2
ENSG00000134086	VHL	von Hippel-Lindau tumor suppressor [Source:HGNC Symbol;Acc:HGNC:12687]	67.1734	123.227	0.86	1.18e-56	-2< FC <2
ENSG00000142556	ZNF614	zinc finger protein 614 [Source:HGNC Symbol;Acc:HGNC:24722]	9.74959	17.9452	0.86	3.13e-23	-2< FC <2
ENSG00000153201	RANBP2	RAN binding protein 2 [Source:HGNC Symbol;Acc:HGNC:9848]	85.7385	157.331	0.86	7.73e-88	-2< FC <2
ENSG00000160193	WDR4	WD repeat domain 4 [Source:HGNC Symbol;Acc:HGNC:12756]	8.48618	15.6609	0.86	5.47e-12	-2< FC <2
ENSG00000162702	ZNF281	zinc finger protein 281 [Source:HGNC Symbol;Acc:HGNC:13075]	28.5194	52.3287	0.86	9.9e-38	-2< FC <2
ENSG00000163811	WDR43	WD repeat domain 43 [Source:HGNC Symbol;Acc:HGNC:28945]	26.8225	49.4543	0.86	1.47e-39	-2< FC <2
ENSG00000173588	CEP83	centrosomal protein 83 [Source:HGNC Symbol;Acc:HGNC:17966]	2.05914	3.82109	0.86	4.42e-07	-2< FC <2
ENSG00000177879	AP3S1	adaptor related protein complex 3 subunit sigma 1 [Source:HGNC Symbol;Acc:HGNC:2013]	53.9373	99.4901	0.86	9.8e-48	-2< FC <2
ENSG00000187676	B3GLCT	beta 3-glucosyltransferase [Source:HGNC Symbol;Acc:HGNC:20207]	4.38517	8.09971	0.86	2.71e-10	-2< FC <2
ENSG00000196756	SNHG17	small nucleolar RNA host gene 17 [Source:HGNC Symbol;Acc:HGNC:48600]	9.10999	16.8341	0.86	4.14e-18	-2< FC <2
ENSG00000253106	AC090198.1	novel transcript, antisense to TATDN1	2.59252	4.88386	0.86	0.0003183	-2< FC <2
ENSG00000261308	FIGNL2	fidgetin like 2 [Source:HGNC Symbol;Acc:HGNC:13287]	0.362511	0.721263	0.86	0.04504	-2< FC <2
ENSG00000273124	AL365434.2	novel transcript	33.7038	63.0485	0.86	6.12e-05	-2< FC <2
ENSG00000010017	RANBP9	RAN binding protein 9 [Source:HGNC Symbol;Acc:HGNC:13727]	48.0377	87.7442	0.85	2.18e-47	-2< FC <2
ENSG00000042286	AIFM2	apoptosis inducing factor mitochondria associated 2 [Source:HGNC Symbol;Acc:HGNC:21411]	11.2088	20.419	0.85	2.39e-20	-2< FC <2
ENSG00000072310	SREBF1	sterol regulatory element binding transcription factor 1 [Source:HGNC Symbol;Acc:HGNC:11289]	34.1348	62.0544	0.85	6.05e-63	-2< FC <2
ENSG00000100380	ST13	ST13 Hsp70 interacting protein [Source:HGNC Symbol;Acc:HGNC:11343]	188.3	342.956	0.85	1.74e-75	-2< FC <2
ENSG00000100418	DESI1	desumoylating isopeptidase 1 [Source:HGNC Symbol;Acc:HGNC:24577]	30.1558	54.9018	0.85	1.45e-45	-2< FC <2
ENSG00000100934	SEC23A	Sec23 homolog A, coat complex II component [Source:HGNC Symbol;Acc:HGNC:10701]	29.826	54.3954	0.85	7.98e-58	-2< FC <2
ENSG00000106638	TBL2	transducin beta like 2 [Source:HGNC Symbol;Acc:HGNC:11586]	10.1613	18.6525	0.85	4.5e-26	-2< FC <2
ENSG00000106993	CDC37L1	cell division cycle 37 like 1 [Source:HGNC Symbol;Acc:HGNC:17179]	9.15564	16.7669	0.85	7.05e-16	-2< FC <2
ENSG00000109536	FRG1	FSHD region gene 1 [Source:HGNC Symbol;Acc:HGNC:3954]	94.974	173.906	0.85	2.85e-45	-2< FC <2
ENSG00000110104	CCDC86	coiled-coil domain containing 86 [Source:HGNC Symbol;Acc:HGNC:28359]	5.42936	9.97383	0.85	3.67e-09	-2< FC <2
ENSG00000110958	PTGES3	prostaglandin E synthase 3 [Source:HGNC Symbol;Acc:HGNC:16049]	183.736	335.071	0.85	1.02e-48	-2< FC <2
ENSG00000112941	TENT4A	terminal nucleotidyltransferase 4A [Source:HGNC Symbol;Acc:HGNC:16705]	21.0751	38.493	0.85	4.25e-41	-2< FC <2
ENSG00000115677	HDLBP	high density lipoprotein binding protein [Source:HGNC Symbol;Acc:HGNC:4857]	91.2507	166.427	0.85	8.45e-113	-2< FC <2
ENSG00000115946	PNO1	partner of NOB1 homolog [Source:HGNC Symbol;Acc:HGNC:32790]	19.1127	34.8699	0.85	4.7e-21	-2< FC <2
ENSG00000117000	RLF	rearranged L-myc fusion [Source:HGNC Symbol;Acc:HGNC:10025]	27.1939	49.6328	0.85	1.41e-42	-2< FC <2
ENSG00000121481	RNF2	ring finger protein 2 [Source:HGNC Symbol;Acc:HGNC:10061]	14.6575	26.8414	0.85	1.06e-22	-2< FC <2
ENSG00000130522	JUND	JunD proto-oncogene, AP-1 transcription factor subunit [Source:HGNC Symbol;Acc:HGNC:6206]	199.313	364.584	0.85	1.59e-44	-2< FC <2
ENSG00000133816	MICAL2	microtubule associated monooxygenase, calponin and LIM domain containing 2 [Source:HGNC Symbol;Acc:HGNC:24693]	5.03229	9.18845	0.85	1.06e-32	-2< FC <2
ENSG00000134061	CD180	CD180 molecule [Source:HGNC Symbol;Acc:HGNC:6726]	53.3651	97.1937	0.85	2.18e-55	-2< FC <2
ENSG00000135047	CTSL	cathepsin L [Source:HGNC Symbol;Acc:HGNC:2537]	146.947	267.513	0.85	4.86e-59	-2< FC <2
ENSG00000136854	STXBP1	syntaxin binding protein 1 [Source:HGNC Symbol;Acc:HGNC:11444]	4.96428	9.08073	0.85	1.54e-20	-2< FC <2
ENSG00000143498	TAF1A	TATA-box binding protein associated factor, RNA polymerase I subunit A [Source:HGNC Symbol;Acc:HGNC:11532]	6.00715	11.0532	0.85	3.63e-09	-2< FC <2
ENSG00000143756	FBXO28	F-box protein 28 [Source:HGNC Symbol;Acc:HGNC:29046]	23.055	42.0987	0.85	1.59e-39	-2< FC <2
ENSG00000152620	NADK2	NAD kinase 2, mitochondrial [Source:HGNC Symbol;Acc:HGNC:26404]	10.9346	19.9815	0.85	1.72e-20	-2< FC <2
ENSG00000156650	KAT6B	lysine acetyltransferase 6B [Source:HGNC Symbol;Acc:HGNC:17582]	2.63724	4.81496	0.85	2.37e-30	-2< FC <2
ENSG00000157741	UBN2	ubinuclein 2 [Source:HGNC Symbol;Acc:HGNC:21931]	9.61047	17.5229	0.85	3.81e-42	-2< FC <2
ENSG00000162613	FUBP1	far upstream element binding protein 1 [Source:HGNC Symbol;Acc:HGNC:4004]	47.7435	86.8867	0.85	1.41e-54	-2< FC <2
ENSG00000164040	PGRMC2	progesterone receptor membrane component 2 [Source:HGNC Symbol;Acc:HGNC:16089]	18.5352	33.7912	0.85	9.75e-31	-2< FC <2
ENSG00000165140	FBP1	fructose-bisphosphatase 1 [Source:HGNC Symbol;Acc:HGNC:3606]	48.9734	89.7673	0.85	3.14e-31	-2< FC <2
ENSG00000166532	RIMKLB	ribosomal modification protein rimK like family member B [Source:HGNC Symbol;Acc:HGNC:29228]	9.70889	17.6955	0.85	1.95e-30	-2< FC <2
ENSG00000167721	TSR1	TSR1 ribosome maturation factor [Source:HGNC Symbol;Acc:HGNC:25542]	19.288	35.1327	0.85	6.32e-35	-2< FC <2
ENSG00000172322	CLEC12A	C-type lectin domain family 12 member A [Source:HGNC Symbol;Acc:HGNC:31713]	287.641	524.458	0.85	9.65e-53	-2< FC <2
ENSG00000178409	BEND3	BEN domain containing 3 [Source:HGNC Symbol;Acc:HGNC:23040]	1.39391	2.56853	0.85	1.38e-05	-2< FC <2
ENSG00000184432	COPB2	coatomer protein complex subunit beta 2 [Source:HGNC Symbol;Acc:HGNC:2232]	70.0387	127.745	0.85	1.38e-91	-2< FC <2
ENSG00000188542	DUSP28	dual specificity phosphatase 28 [Source:HGNC Symbol;Acc:HGNC:33237]	5.79913	10.6495	0.85	8.64e-11	-2< FC <2
ENSG00000197323	TRIM33	tripartite motif containing 33 [Source:HGNC Symbol;Acc:HGNC:16290]	28.1434	51.428	0.85	1.22e-57	-2< FC <2
ENSG00000203761	MSTO2P	misato family member 2, pseudogene [Source:HGNC Symbol;Acc:HGNC:26329]	3.32039	6.21588	0.85	0.0007999	-2< FC <2
ENSG00000215548	FRG1JP	FSHD region gene 1 family member J, pseudogene [Source:HGNC Symbol;Acc:HGNC:51768]	7.44425	13.818	0.85	0.0002201	-2< FC <2
ENSG00000230424	EMC1-AS1	EMC1 antisense RNA 1 [Source:HGNC Symbol;Acc:HGNC:54050]	6.71554	12.7431	0.85	0.01119	-2< FC <2
ENSG00000272345	AL031775.1	novel transcript, antisense to ACOT13	7.39813	13.7532	0.85	0.0002909	-2< FC <2
ENSG00000273841	TAF9	TATA-box binding protein associated factor 9 [Source:HGNC Symbol;Acc:HGNC:11542]	54.5053	99.6928	0.85	8.13e-41	-2< FC <2
ENSG00000276462	BX255923.2	novel transcript	0.709397	1.3698	0.85	0.03411	-2< FC <2
ENSG00000276649	AL117335.1	novel transcript, antisense to SIRPA	16.5986	30.5009	0.85	6.93e-13	-2< FC <2
ENSG00000012660	ELOVL5	ELOVL fatty acid elongase 5 [Source:HGNC Symbol;Acc:HGNC:21308]	104.781	190.154	0.84	7.48e-67	-2< FC <2
ENSG00000054793	ATP9A	ATPase phospholipid transporting 9A (putative) [Source:HGNC Symbol;Acc:HGNC:13540]	0.223444	0.436524	0.84	0.0479	-2< FC <2
ENSG00000067057	PFKP	phosphofructokinase, platelet [Source:HGNC Symbol;Acc:HGNC:8878]	18.4886	33.5528	0.84	5.51e-30	-2< FC <2
ENSG00000081087	OSTM1	osteoclastogenesis associated transmembrane protein 1 [Source:HGNC Symbol;Acc:HGNC:21652]	68.6246	124.708	0.84	4.02e-46	-2< FC <2
ENSG00000100483	VCPKMT	valosin containing protein lysine methyltransferase [Source:HGNC Symbol;Acc:HGNC:20352]	14.4836	26.274	0.84	9.01e-13	-2< FC <2
ENSG00000102763	VWA8	von Willebrand factor A domain containing 8 [Source:HGNC Symbol;Acc:HGNC:29071]	10.014	18.1192	0.84	2.92e-29	-2< FC <2
ENSG00000103121	CMC2	C-X9-C motif containing 2 [Source:HGNC Symbol;Acc:HGNC:24447]	4.76402	8.61891	0.84	4e-24	-2< FC <2
ENSG00000103415	HMOX2	heme oxygenase 2 [Source:HGNC Symbol;Acc:HGNC:5014]	10.42	18.8828	0.84	5.49e-16	-2< FC <2
ENSG00000116649	SRM	spermidine synthase [Source:HGNC Symbol;Acc:HGNC:11296]	18.3906	33.332	0.84	2.05e-13	-2< FC <2
ENSG00000130706	ADRM1	adhesion regulating molecule 1 [Source:HGNC Symbol;Acc:HGNC:15759]	119.083	215.526	0.84	6.16e-54	-2< FC <2
ENSG00000132334	PTPRE	protein tyrosine phosphatase receptor type E [Source:HGNC Symbol;Acc:HGNC:9669]	222.213	402.363	0.84	7.64e-122	-2< FC <2
ENSG00000133706	LARS1	leucyl-tRNA synthetase 1 [Source:HGNC Symbol;Acc:HGNC:6512]	41.8549	75.5939	0.84	6.32e-74	-2< FC <2
ENSG00000135913	USP37	ubiquitin specific peptidase 37 [Source:HGNC Symbol;Acc:HGNC:20063]	10.9048	19.7509	0.84	2.42e-35	-2< FC <2
ENSG00000137504	CREBZF	CREB/ATF bZIP transcription factor [Source:HGNC Symbol;Acc:HGNC:24905]	33.7711	61.1066	0.84	4.83e-41	-2< FC <2
ENSG00000143384	MCL1	MCL1 apoptosis regulator, BCL2 family member [Source:HGNC Symbol;Acc:HGNC:6943]	217.667	394.807	0.84	8.01e-78	-2< FC <2
ENSG00000144034	TPRKB	TP53RK binding protein [Source:HGNC Symbol;Acc:HGNC:24259]	22.6399	41.0834	0.84	6.16e-18	-2< FC <2
ENSG00000147649	MTDH	metadherin [Source:HGNC Symbol;Acc:HGNC:29608]	105.673	191.997	0.84	3.18e-92	-2< FC <2
ENSG00000151715	TMEM45B	transmembrane protein 45B [Source:HGNC Symbol;Acc:HGNC:25194]	1.87948	3.49251	0.84	0.001087	-2< FC <2
ENSG00000154710	RABGEF1	RAB guanine nucleotide exchange factor 1 [Source:HGNC Symbol;Acc:HGNC:17676]	1.62073	2.97496	0.84	3.16e-05	-2< FC <2
ENSG00000160999	SH2B2	SH2B adaptor protein 2 [Source:HGNC Symbol;Acc:HGNC:17381]	12.1963	22.2024	0.84	2.85e-13	-2< FC <2
ENSG00000164626	KCNK5	potassium two pore domain channel subfamily K member 5 [Source:HGNC Symbol;Acc:HGNC:6280]	1.1594	2.17244	0.84	0.006754	-2< FC <2
ENSG00000167635	ZNF146	zinc finger protein 146 [Source:HGNC Symbol;Acc:HGNC:12931]	49.1989	89.4498	0.84	7.08e-54	-2< FC <2
ENSG00000174307	PHLDA3	pleckstrin homology like domain family A member 3 [Source:HGNC Symbol;Acc:HGNC:8934]	3.35536	6.14509	0.84	8.19e-06	-2< FC <2
ENSG00000175182	FAM131A	family with sequence similarity 131 member A [Source:HGNC Symbol;Acc:HGNC:28308]	9.63183	17.5081	0.84	2.67e-32	-2< FC <2
ENSG00000182022	CHST15	carbohydrate sulfotransferase 15 [Source:HGNC Symbol;Acc:HGNC:18137]	10.5939	19.1943	0.84	1.04e-26	-2< FC <2
ENSG00000182400	TRAPPC6B	trafficking protein particle complex 6B [Source:HGNC Symbol;Acc:HGNC:23066]	28.125	51.2123	0.84	3.93e-33	-2< FC <2
ENSG00000198513	ATL1	atlastin GTPase 1 [Source:HGNC Symbol;Acc:HGNC:11231]	0.602631	1.1514	0.84	0.02175	-2< FC <2
ENSG00000198832	SELENOM	selenoprotein M [Source:HGNC Symbol;Acc:HGNC:30397]	6.09131	11.0939	0.84	6.61e-08	-2< FC <2
ENSG00000213585	VDAC1	voltage dependent anion channel 1 [Source:HGNC Symbol;Acc:HGNC:12669]	143.202	259.337	0.84	4.22e-76	-2< FC <2
ENSG00000217128	FNIP1	folliculin interacting protein 1 [Source:HGNC Symbol;Acc:HGNC:29418]	42.2852	76.4498	0.84	3.01e-58	-2< FC <2
ENSG00000025772	TOMM34	translocase of outer mitochondrial membrane 34 [Source:HGNC Symbol;Acc:HGNC:15746]	19.6166	35.3788	0.83	2.25e-17	-2< FC <2
ENSG00000065833	ME1	malic enzyme 1 [Source:HGNC Symbol;Acc:HGNC:6983]	68.0788	122.628	0.83	8.94e-39	-2< FC <2
ENSG00000092140	G2E3	G2/M-phase specific E3 ubiquitin protein ligase [Source:HGNC Symbol;Acc:HGNC:20338]	6.94944	12.5392	0.83	5.17e-19	-2< FC <2
ENSG00000099337	KCNK6	potassium two pore domain channel subfamily K member 6 [Source:HGNC Symbol;Acc:HGNC:6281]	28.7903	51.7078	0.83	1.84e-46	-2< FC <2
ENSG00000104687	GSR	glutathione-disulfide reductase [Source:HGNC Symbol;Acc:HGNC:4623]	353.581	638.091	0.83	1.54e-89	-2< FC <2
ENSG00000105447	GRWD1	glutamate rich WD repeat containing 1 [Source:HGNC Symbol;Acc:HGNC:21270]	9.32966	16.8607	0.83	4.88e-22	-2< FC <2
ENSG00000105866	SP4	Sp4 transcription factor [Source:HGNC Symbol;Acc:HGNC:11209]	10.8233	19.4934	0.83	4.94e-25	-2< FC <2
ENSG00000105879	CBLL1	Cbl proto-oncogene like 1 [Source:HGNC Symbol;Acc:HGNC:21225]	19.1234	34.3822	0.83	1.39e-30	-2< FC <2
ENSG00000107443	CCNJ	cyclin J [Source:HGNC Symbol;Acc:HGNC:23434]	14.7821	26.6751	0.83	4.48e-24	-2< FC <2
ENSG00000108946	PRKAR1A	protein kinase cAMP-dependent type I regulatory subunit alpha [Source:HGNC Symbol;Acc:HGNC:9388]	77.8745	140.333	0.83	2.57e-56	-2< FC <2
ENSG00000110660	SLC35F2	solute carrier family 35 member F2 [Source:HGNC Symbol;Acc:HGNC:23615]	9.66091	17.4087	0.83	3.71e-15	-2< FC <2
ENSG00000118503	TNFAIP3	TNF alpha induced protein 3 [Source:HGNC Symbol;Acc:HGNC:11896]	476.423	857.975	0.83	3.19e-105	-2< FC <2
ENSG00000118620	ZNF430	zinc finger protein 430 [Source:HGNC Symbol;Acc:HGNC:20808]	10.6258	19.2123	0.83	2.62e-22	-2< FC <2
ENSG00000118939	UCHL3	ubiquitin C-terminal hydrolase L3 [Source:HGNC Symbol;Acc:HGNC:12515]	2.69421	4.98693	0.83	0.002471	-2< FC <2
ENSG00000119737	GPR75	G protein-coupled receptor 75 [Source:HGNC Symbol;Acc:HGNC:4526]	3.15736	5.81443	0.83	0.000492	-2< FC <2
ENSG00000120053	GOT1	glutamic-oxaloacetic transaminase 1 [Source:HGNC Symbol;Acc:HGNC:4432]	17.5625	31.5687	0.83	2.02e-19	-2< FC <2
ENSG00000137955	RABGGTB	Rab geranylgeranyltransferase subunit beta [Source:HGNC Symbol;Acc:HGNC:9796]	26.7894	48.1821	0.83	2.82e-42	-2< FC <2
ENSG00000138639	ARHGAP24	Rho GTPase activating protein 24 [Source:HGNC Symbol;Acc:HGNC:25361]	26.4262	47.4998	0.83	5.69e-55	-2< FC <2
ENSG00000140403	DNAJA4	DnaJ heat shock protein family (Hsp40) member A4 [Source:HGNC Symbol;Acc:HGNC:14885]	8.34216	15.0952	0.83	1.06e-22	-2< FC <2
ENSG00000140948	ZCCHC14	zinc finger CCHC-type containing 14 [Source:HGNC Symbol;Acc:HGNC:24134]	31.3874	56.4055	0.83	3.74e-54	-2< FC <2
ENSG00000144043	TEX261	testis expressed 261 [Source:HGNC Symbol;Acc:HGNC:30712]	50.253	90.7569	0.83	5.25e-47	-2< FC <2
ENSG00000153933	DGKE	diacylglycerol kinase epsilon [Source:HGNC Symbol;Acc:HGNC:2852]	5.26748	9.47951	0.83	6.96e-19	-2< FC <2
ENSG00000157869	RAB28	RAB28, member RAS oncogene family [Source:HGNC Symbol;Acc:HGNC:9768]	23.2197	41.7783	0.83	5.37e-20	-2< FC <2
ENSG00000160712	IL6R	interleukin 6 receptor [Source:HGNC Symbol;Acc:HGNC:6019]	100.631	180.484	0.83	1.45e-78	-2< FC <2
ENSG00000165661	QSOX2	quiescin sulfhydryl oxidase 2 [Source:HGNC Symbol;Acc:HGNC:30249]	12.4629	22.4079	0.83	8.57e-18	-2< FC <2
ENSG00000170144	HNRNPA3	heterogeneous nuclear ribonucleoprotein A3 [Source:HGNC Symbol;Acc:HGNC:24941]	93.8927	169.112	0.83	1.01e-65	-2< FC <2
ENSG00000173040	EVC2	EvC ciliary complex subunit 2 [Source:HGNC Symbol;Acc:HGNC:19747]	0.519881	0.980499	0.83	0.01932	-2< FC <2
ENSG00000176125	UFSP1	UFM1 specific peptidase 1 (inactive) [Source:HGNC Symbol;Acc:HGNC:33821]	2.98687	5.66066	0.83	0.02043	-2< FC <2
ENSG00000179241	LDLRAD3	low density lipoprotein receptor class A domain containing 3 [Source:HGNC Symbol;Acc:HGNC:27046]	9.83473	17.7504	0.83	1.08e-16	-2< FC <2
ENSG00000188647	PTAR1	protein prenyltransferase alpha subunit repeat containing 1 [Source:HGNC Symbol;Acc:HGNC:30449]	16.7392	30.1922	0.83	1.65e-42	-2< FC <2
ENSG00000198554	WDHD1	WD repeat and HMG-box DNA binding protein 1 [Source:HGNC Symbol;Acc:HGNC:23170]	3.60379	6.53195	0.83	3.73e-10	-2< FC <2
ENSG00000235823	OLMALINC	oligodendrocyte maturation-associated long intergenic non-coding RNA [Source:HGNC Symbol;Acc:HGNC:28060]	2.51678	4.55822	0.83	1.23e-08	-2< FC <2
ENSG00000237161	AC068446.1	p21 protein (Cdc42/Rac)-activated kinase 2 (PAK2) pseudogene	1.80881	3.41863	0.83	0.02563	-2< FC <2
ENSG00000242829	RPS26P21	ribosomal protein S26 pseudogene 21 [Source:HGNC Symbol;Acc:HGNC:36469]	6.01316	11.5062	0.83	0.04108	-2< FC <2
ENSG00000259994	AL353796.1	novel transcript, overlapping to MTPAP	0.619987	1.20456	0.83	0.04989	-2< FC <2
ENSG00000269352	PTOV1-AS2	PTOV1 antisense RNA 2 [Source:HGNC Symbol;Acc:HGNC:51284]	39.3996	70.8021	0.83	2.05e-14	-2< FC <2
ENSG00000006194	ZNF263	zinc finger protein 263 [Source:HGNC Symbol;Acc:HGNC:13056]	18.1475	32.3528	0.82	9.87e-36	-2< FC <2
ENSG00000019995	ZRANB1	zinc finger RANBP2-type containing 1 [Source:HGNC Symbol;Acc:HGNC:18224]	20.544	36.674	0.82	2.84e-34	-2< FC <2
ENSG00000065600	PACC1	proton activated chloride channel 1 [Source:HGNC Symbol;Acc:HGNC:25593]	58.8629	104.978	0.82	9.72e-47	-2< FC <2
ENSG00000066583	ISOC1	isochorismatase domain containing 1 [Source:HGNC Symbol;Acc:HGNC:24254]	40.1743	71.7112	0.82	1.1e-21	-2< FC <2
ENSG00000075407	ZNF37A	zinc finger protein 37A [Source:HGNC Symbol;Acc:HGNC:13102]	8.76909	15.7262	0.82	3.98e-28	-2< FC <2
ENSG00000080608	PUM3	pumilio RNA binding family member 3 [Source:HGNC Symbol;Acc:HGNC:29676]	24.5558	44.0587	0.82	4.77e-25	-2< FC <2
ENSG00000083812	ZNF324	zinc finger protein 324 [Source:HGNC Symbol;Acc:HGNC:14096]	4.60157	8.27016	0.82	1.53e-11	-2< FC <2
ENSG00000083937	CHMP2B	charged multivesicular body protein 2B [Source:HGNC Symbol;Acc:HGNC:24537]	68.2326	121.793	0.82	9.71e-42	-2< FC <2
ENSG00000084733	RAB10	RAB10, member RAS oncogene family [Source:HGNC Symbol;Acc:HGNC:9759]	252.875	452.486	0.82	2.65e-56	-2< FC <2
ENSG00000100439	ABHD4	abhydrolase domain containing 4 [Source:HGNC Symbol;Acc:HGNC:20154]	42.218	75.4864	0.82	8.79e-41	-2< FC <2
ENSG00000103742	IGDCC4	immunoglobulin superfamily DCC subclass member 4 [Source:HGNC Symbol;Acc:HGNC:13770]	0.316871	0.599589	0.82	0.03166	-2< FC <2
ENSG00000106636	YKT6	YKT6 v-SNARE homolog [Source:HGNC Symbol;Acc:HGNC:16959]	86.0981	154.16	0.82	1.38e-62	-2< FC <2
ENSG00000107560	RAB11FIP2	RAB11 family interacting protein 2 [Source:HGNC Symbol;Acc:HGNC:29152]	12.9939	23.2968	0.82	2.25e-23	-2< FC <2
ENSG00000112033	PPARD	peroxisome proliferator activated receptor delta [Source:HGNC Symbol;Acc:HGNC:9235]	74.2314	132.264	0.82	7.84e-55	-2< FC <2
ENSG00000119318	RAD23B	RAD23 homolog B, nucleotide excision repair protein [Source:HGNC Symbol;Acc:HGNC:9813]	110.761	198.54	0.82	2.13e-61	-2< FC <2
ENSG00000123427	EEF1AKMT3	EEF1A lysine methyltransferase 3 [Source:HGNC Symbol;Acc:HGNC:24936]	3.58052	6.48584	0.82	5.62e-06	-2< FC <2
ENSG00000145979	TBC1D7	TBC1 domain family member 7 [Source:HGNC Symbol;Acc:HGNC:21066]	2.18661	3.9406	0.82	1.06e-08	-2< FC <2
ENSG00000147251	DOCK11	dedicator of cytokinesis 11 [Source:HGNC Symbol;Acc:HGNC:23483]	86.9677	155.867	0.82	4.5e-86	-2< FC <2
ENSG00000157978	LDLRAP1	low density lipoprotein receptor adaptor protein 1 [Source:HGNC Symbol;Acc:HGNC:18640]	5.79371	10.4116	0.82	7.27e-13	-2< FC <2
ENSG00000163739	CXCL1	C-X-C motif chemokine ligand 1 [Source:HGNC Symbol;Acc:HGNC:4602]	89.6478	160.748	0.82	8.72e-20	-2< FC <2
ENSG00000163939	PBRM1	polybromo 1 [Source:HGNC Symbol;Acc:HGNC:30064]	68.3421	121.924	0.82	1.24e-78	-2< FC <2
ENSG00000164924	YWHAZ	tyrosine 3-monooxygenase/tryptophan 5-monooxygenase activation protein zeta [Source:HGNC Symbol;Acc:HGNC:12855]	233.619	416.636	0.82	1.19e-63	-2< FC <2
ENSG00000164933	SLC25A32	solute carrier family 25 member 32 [Source:HGNC Symbol;Acc:HGNC:29683]	1.32032	2.4234	0.82	0.006709	-2< FC <2
ENSG00000171791	BCL2	BCL2 apoptosis regulator [Source:HGNC Symbol;Acc:HGNC:990]	10.8095	19.3502	0.82	2.12e-32	-2< FC <2
ENSG00000174021	GNG5	G protein subunit gamma 5 [Source:HGNC Symbol;Acc:HGNC:4408]	32.036	57.4664	0.82	1.63e-13	-2< FC <2
ENSG00000174574	AKIRIN1	akirin 1 [Source:HGNC Symbol;Acc:HGNC:25744]	87.9533	157.341	0.82	1.11e-49	-2< FC <2
ENSG00000213593	TMX2	thioredoxin related transmembrane protein 2 [Source:HGNC Symbol;Acc:HGNC:30739]	56.4474	101.166	0.82	1.86e-36	-2< FC <2
ENSG00000214706	IFRD2	interferon related developmental regulator 2 [Source:HGNC Symbol;Acc:HGNC:5457]	14.1406	25.3132	0.82	1.52e-19	-2< FC <2
ENSG00000215717	TMEM167B	transmembrane protein 167B [Source:HGNC Symbol;Acc:HGNC:30187]	55.7598	99.8246	0.82	1.08e-53	-2< FC <2
ENSG00000217801	AL390719.1	protein tyrosine phosphatase family pseudogene	66.2545	118.723	0.82	1.92e-33	-2< FC <2
ENSG00000224032	EPB41L4A-AS1	EPB41L4A antisense RNA 1 [Source:HGNC Symbol;Acc:HGNC:30749]	8.83802	15.8257	0.82	4.14e-13	-2< FC <2
ENSG00000015153	YAF2	YY1 associated factor 2 [Source:HGNC Symbol;Acc:HGNC:17363]	3.74325	6.67052	0.81	3.39e-14	-2< FC <2
ENSG00000033178	UBA6	ubiquitin like modifier activating enzyme 6 [Source:HGNC Symbol;Acc:HGNC:25581]	20.6031	36.6573	0.81	9.98e-52	-2< FC <2
ENSG00000074660	SCARF1	scavenger receptor class F member 1 [Source:HGNC Symbol;Acc:HGNC:16820]	19.616	34.7575	0.81	1.14e-30	-2< FC <2
ENSG00000080845	DLGAP4	DLG associated protein 4 [Source:HGNC Symbol;Acc:HGNC:24476]	25.7044	45.4378	0.81	2.86e-49	-2< FC <2
ENSG00000091527	CDV3	CDV3 homolog [Source:HGNC Symbol;Acc:HGNC:26928]	201.03	355.89	0.81	2.45e-90	-2< FC <2
ENSG00000105856	HBP1	HMG-box transcription factor 1 [Source:HGNC Symbol;Acc:HGNC:23200]	93.0351	164.811	0.81	2.92e-60	-2< FC <2
ENSG00000106346	USP42	ubiquitin specific peptidase 42 [Source:HGNC Symbol;Acc:HGNC:20068]	9.19307	16.3955	0.81	1.53e-21	-2< FC <2
ENSG00000113575	PPP2CA	protein phosphatase 2 catalytic subunit alpha [Source:HGNC Symbol;Acc:HGNC:9299]	73.7925	130.926	0.81	7.79e-57	-2< FC <2
ENSG00000115216	NRBP1	nuclear receptor binding protein 1 [Source:HGNC Symbol;Acc:HGNC:7993]	77.7747	138.432	0.81	1.91e-71	-2< FC <2
ENSG00000116747	RO60	Ro60, Y RNA binding protein [Source:HGNC Symbol;Acc:HGNC:11313]	15.6798	27.9407	0.81	8.86e-29	-2< FC <2
ENSG00000116809	ZBTB17	zinc finger and BTB domain containing 17 [Source:HGNC Symbol;Acc:HGNC:12936]	47.6529	84.64	0.81	4.22e-38	-2< FC <2
ENSG00000116903	EXOC8	exocyst complex component 8 [Source:HGNC Symbol;Acc:HGNC:24659]	28.4922	50.6654	0.81	2.83e-35	-2< FC <2
ENSG00000120705	ETF1	eukaryotic translation termination factor 1 [Source:HGNC Symbol;Acc:HGNC:3477]	116.104	206.441	0.81	4.67e-68	-2< FC <2
ENSG00000132475	H3-3B	H3.3 histone B [Source:HGNC Symbol;Acc:HGNC:4765]	256.488	455.786	0.81	1.13e-77	-2< FC <2
ENSG00000134780	DAGLA	diacylglycerol lipase alpha [Source:HGNC Symbol;Acc:HGNC:1165]	42.9528	76.2097	0.81	1.08e-54	-2< FC <2
ENSG00000136868	SLC31A1	solute carrier family 31 member 1 [Source:HGNC Symbol;Acc:HGNC:11016]	65.9857	116.86	0.81	1.12e-63	-2< FC <2
ENSG00000140299	BNIP2	BCL2 interacting protein 2 [Source:HGNC Symbol;Acc:HGNC:1083]	49.926	88.6498	0.81	1.08e-53	-2< FC <2
ENSG00000144711	IQSEC1	IQ motif and Sec7 domain ArfGEF 1 [Source:HGNC Symbol;Acc:HGNC:29112]	35.4591	63.039	0.81	1.41e-59	-2< FC <2
ENSG00000147905	ZCCHC7	zinc finger CCHC-type containing 7 [Source:HGNC Symbol;Acc:HGNC:26209]	17.0768	30.2916	0.81	5.19e-24	-2< FC <2
ENSG00000148840	PPRC1	PPARG related coactivator 1 [Source:HGNC Symbol;Acc:HGNC:30025]	26.1017	46.3207	0.81	3.06e-44	-2< FC <2
ENSG00000149084	HSD17B12	hydroxysteroid 17-beta dehydrogenase 12 [Source:HGNC Symbol;Acc:HGNC:18646]	10.8448	19.2947	0.81	1.5e-24	-2< FC <2
ENSG00000170293	CMTM8	CKLF like MARVEL transmembrane domain containing 8 [Source:HGNC Symbol;Acc:HGNC:19179]	11.1268	19.9724	0.81	3.41e-06	-2< FC <2
ENSG00000170340	B3GNT2	UDP-GlcNAc:betaGal beta-1,3-N-acetylglucosaminyltransferase 2 [Source:HGNC Symbol;Acc:HGNC:15629]	19.6583	35.0231	0.81	1.32e-20	-2< FC <2
ENSG00000172269	DPAGT1	dolichyl-phosphate N-acetylglucosaminephosphotransferase 1 [Source:HGNC Symbol;Acc:HGNC:2995]	17.3716	30.8502	0.81	2.75e-28	-2< FC <2
ENSG00000185728	YTHDF3	YTH N6-methyladenosine RNA binding protein 3 [Source:HGNC Symbol;Acc:HGNC:26465]	66.9897	119.248	0.81	2.88e-48	-2< FC <2
ENSG00000197785	ATAD3A	ATPase family AAA domain containing 3A [Source:HGNC Symbol;Acc:HGNC:25567]	13.6941	24.3503	0.81	1e-14	-2< FC <2
ENSG00000198862	LTN1	listerin E3 ubiquitin protein ligase 1 [Source:HGNC Symbol;Acc:HGNC:13082]	22.7753	40.5118	0.81	1.37e-44	-2< FC <2
ENSG00000230839	NA	NA	10.7648	19.8005	0.81	0.01033	-2< FC <2
ENSG00000235162	C12orf75	chromosome 12 open reading frame 75 [Source:HGNC Symbol;Acc:HGNC:35164]	1.48192	2.71898	0.81	0.007401	-2< FC <2
ENSG00000040487	SLC66A1	solute carrier family 66 member 1 [Source:HGNC Symbol;Acc:HGNC:26001]	34.2279	60.3589	0.8	5.33e-26	-2< FC <2
ENSG00000076641	PAG1	phosphoprotein membrane anchor with glycosphingolipid microdomains 1 [Source:HGNC Symbol;Acc:HGNC:30043]	25.0009	44.1863	0.8	3.81e-52	-2< FC <2
ENSG00000087245	MMP2	matrix metallopeptidase 2 [Source:HGNC Symbol;Acc:HGNC:7166]	0.799523	1.4634	0.8	0.0127	-2< FC <2
ENSG00000092439	TRPM7	transient receptor potential cation channel subfamily M member 7 [Source:HGNC Symbol;Acc:HGNC:17994]	43.6606	76.7635	0.8	2.65e-76	-2< FC <2
ENSG00000100519	PSMC6	proteasome 26S subunit, ATPase 6 [Source:HGNC Symbol;Acc:HGNC:9553]	44.926	79.0868	0.8	9.62e-62	-2< FC <2
ENSG00000112304	ACOT13	acyl-CoA thioesterase 13 [Source:HGNC Symbol;Acc:HGNC:20999]	25.9497	45.8356	0.8	3.36e-34	-2< FC <2
ENSG00000114331	ACAP2	ArfGAP with coiled-coil, ankyrin repeat and PH domains 2 [Source:HGNC Symbol;Acc:HGNC:16469]	47.028	82.7762	0.8	1.24e-57	-2< FC <2
ENSG00000117475	BLZF1	basic leucine zipper nuclear factor 1 [Source:HGNC Symbol;Acc:HGNC:1065]	24.0332	42.4067	0.8	8.05e-28	-2< FC <2
ENSG00000119669	IRF2BPL	interferon regulatory factor 2 binding protein like [Source:HGNC Symbol;Acc:HGNC:14282]	40.2204	70.7616	0.8	2.59e-34	-2< FC <2
ENSG00000123066	MED13L	mediator complex subunit 13L [Source:HGNC Symbol;Acc:HGNC:22962]	21.2663	37.474	0.8	1.2e-76	-2< FC <2
ENSG00000126524	SBDS	SBDS ribosome maturation factor [Source:HGNC Symbol;Acc:HGNC:19440]	72.013	127.185	0.8	4.69e-36	-2< FC <2
ENSG00000133393	FOPNL	FGFR1OP N-terminal like [Source:HGNC Symbol;Acc:HGNC:26435]	84.8375	149.936	0.8	2.67e-45	-2< FC <2
ENSG00000134058	CDK7	cyclin dependent kinase 7 [Source:HGNC Symbol;Acc:HGNC:1778]	20.8211	36.9006	0.8	2.61e-18	-2< FC <2
ENSG00000135040	NAA35	N(alpha)-acetyltransferase 35, NatC auxiliary subunit [Source:HGNC Symbol;Acc:HGNC:24340]	19.5595	34.516	0.8	8.95e-24	-2< FC <2
ENSG00000145041	DCAF1	DDB1 and CUL4 associated factor 1 [Source:HGNC Symbol;Acc:HGNC:30911]	22.2809	39.175	0.8	8.71e-42	-2< FC <2
ENSG00000147050	KDM6A	lysine demethylase 6A [Source:HGNC Symbol;Acc:HGNC:12637]	19.7223	34.7534	0.8	5.65e-36	-2< FC <2
ENSG00000160213	CSTB	cystatin B [Source:HGNC Symbol;Acc:HGNC:2482]	604.433	1062.41	0.8	2.35e-83	-2< FC <2
ENSG00000165060	FXN	frataxin [Source:HGNC Symbol;Acc:HGNC:3951]	0.622613	1.11915	0.8	0.001171	-2< FC <2
ENSG00000167378	IRGQ	immunity related GTPase Q [Source:HGNC Symbol;Acc:HGNC:24868]	12.0269	21.1525	0.8	9.05e-30	-2< FC <2
ENSG00000226121	AC009487.2	AT hook containing transcription factor 1 (AHCTF1) pseudogene	0.371862	0.689076	0.8	0.03439	-2< FC <2
ENSG00000231346	LINC01160	long intergenic non-protein coding RNA 1160 [Source:HGNC Symbol;Acc:HGNC:49525]	2.73727	4.99866	0.8	0.009573	-2< FC <2
ENSG00000246560	UBE2D3-AS1	UBE2D3 antisense RNA 1 [Source:HGNC Symbol;Acc:HGNC:54095]	2.78378	5.16806	0.8	0.03889	-2< FC <2
ENSG00000255717	SNHG1	small nucleolar RNA host gene 1 [Source:HGNC Symbol;Acc:HGNC:32688]	38.3567	67.5216	0.8	5.41e-39	-2< FC <2
ENSG00000011198	ABHD5	abhydrolase domain containing 5 [Source:HGNC Symbol;Acc:HGNC:21396]	11.0586	19.3723	0.79	1.08e-23	-2< FC <2
ENSG00000015479	MATR3	matrin 3 [Source:HGNC Symbol;Acc:HGNC:6912]	0.724225	1.28606	0.79	0.0001239	-2< FC <2
ENSG00000072134	EPN2	epsin 2 [Source:HGNC Symbol;Acc:HGNC:18639]	0.724753	1.30042	0.79	0.002026	-2< FC <2
ENSG00000077782	FGFR1	fibroblast growth factor receptor 1 [Source:HGNC Symbol;Acc:HGNC:3688]	1.23803	2.1828	0.79	7.91e-08	-2< FC <2
ENSG00000078140	UBE2K	ubiquitin conjugating enzyme E2 K [Source:HGNC Symbol;Acc:HGNC:4914]	44.8378	78.3692	0.79	1.71e-40	-2< FC <2
ENSG00000102119	EMD	emerin [Source:HGNC Symbol;Acc:HGNC:3331]	54.4737	95.3047	0.79	6.55e-34	-2< FC <2
ENSG00000104388	RAB2A	RAB2A, member RAS oncogene family [Source:HGNC Symbol;Acc:HGNC:9763]	40.1761	70.4039	0.79	1.66e-44	-2< FC <2
ENSG00000104825	NFKBIB	NFKB inhibitor beta [Source:HGNC Symbol;Acc:HGNC:7798]	59.5086	104.074	0.79	9.02e-35	-2< FC <2
ENSG00000107242	PIP5K1B	phosphatidylinositol-4-phosphate 5-kinase type 1 beta [Source:HGNC Symbol;Acc:HGNC:8995]	0.853322	1.54131	0.79	0.006968	-2< FC <2
ENSG00000107864	CPEB3	cytoplasmic polyadenylation element binding protein 3 [Source:HGNC Symbol;Acc:HGNC:21746]	2.65746	4.6873	0.79	4e-08	-2< FC <2
ENSG00000108590	MED31	mediator complex subunit 31 [Source:HGNC Symbol;Acc:HGNC:24260]	13.9086	24.4439	0.79	6.5e-12	-2< FC <2
ENSG00000112299	VNN1	vanin 1 [Source:HGNC Symbol;Acc:HGNC:12705]	46.2753	81.2198	0.79	2.23e-24	-2< FC <2
[truncated: 7,799 more rows]
