# Supplementary material for: Perilipin 2–positive mononuclear phagocytes accumulate in the diabetic retina and promote PPARγ-dependent vasodegeneration
Source: J Clin Invest. 2023 Oct 2;133(19):e161348. doi: 10.1172/JCI161348 (PMC10702478; doi:10.1172/JCI161348)
Supplement: Supplemental table 4 [file jci-133-161348-s260.xlsx]

## Sheet: 18_Lipids_DE_TPM
List of genes of the regulation of lipidic metabolism processes pathways regulated after 18h in Mo by PA with a minimum FC of 2
TPM: Transcript per Million. FC: fold change. Vst variance stabilization values transformation used for heatmaps
			TPM values						FC values		vst values
Identifier	symbol	description	BSA Only 1	BSA Only 2	BSA Only 3	PA 1	PA 2	PA 3	log2FC	padj	BSA Only 1	BSA Only 2	BSA Only 3	PA 1	PA 2	PA 3
ENSG00000004799	PDK4	pyruvate dehydrogenase kinase 4 [Source:HGNC Symbol;Acc:HGNC:8812]	0.304673	0.409929	0.256938	62.3342	60.411	64.8477	7.27	5.091e-229	4.63	4.86	4.53	11.04	10.97	11.07
ENSG00000130203	APOE	apolipoprotein E [Source:HGNC Symbol;Acc:HGNC:613]	1.31963	1.74734	2.29641	35.9076	36.3547	33.4689	4.18	3.265e-125	5.21	5.49	5.75	9.24	9.22	9.11
ENSG00000147872	PLIN2	perilipin 2 [Source:HGNC Symbol;Acc:HGNC:248]	28.4514	26.443	28.8665	485.402	506.043	495.237	4.13	0	10.07	10	10.12	14.16	14.19	14.16
ENSG00000132170	PPARG	peroxisome proliferator activated receptor gamma [Source:HGNC Symbol;Acc:HGNC:9236]	1.45727	1.74286	1.82067	31.1199	30.3604	27.404	4.07	2.029e-200	6.02	6.25	6.29	10.06	9.99	9.85
ENSG00000183578	TNFAIP8L3	TNF alpha induced protein 8 like 3 [Source:HGNC Symbol;Acc:HGNC:20620]	0.174207	0.052087	0.054412	3.30016	3.47126	3.01172	4.04	2.386e-18	4	3.63	3.64	6.23	6.26	6.11
ENSG00000197461	PDGFA	platelet derived growth factor subunit A [Source:HGNC Symbol;Acc:HGNC:8799]	2.28862	2.17185	1.98909	18.713	19.2225	20.1468	3.12	5.344e-118	6.44	6.4	6.29	9.22	9.22	9.29
ENSG00000121769	FABP3	fatty acid binding protein 3 [Source:HGNC Symbol;Acc:HGNC:3557]	11.0038	10.9535	10.9396	90.2687	85.2486	75.8889	2.88	3.18e-108	6.64	6.66	6.65	9.46	9.35	9.19
ENSG00000130208	APOC1	apolipoprotein C1 [Source:HGNC Symbol;Acc:HGNC:607]	2.57245	3.11002	2.41045	22.0739	22.6641	18.6295	2.85	6.129e-38	5.29	5.49	5.25	7.78	7.79	7.53
ENSG00000165029	ABCA1	ATP binding cassette subfamily A member 1 [Source:HGNC Symbol;Acc:HGNC:29]	25.5834	25.7333	22.5969	179.068	172.215	175.967	2.81	0	11.06	11.11	10.91	13.88	13.8	13.83
ENSG00000005471	ABCB4	ATP binding cassette subfamily B member 4 [Source:HGNC Symbol;Acc:HGNC:45]	0.071273	0.111878	0.050089	0.570761	0.722132	0.906362	2.74	1.78e-10	4.12	4.36	3.98	5.62	5.84	6.08
ENSG00000069482	GAL	galanin and GMAP prepropeptide [Source:HGNC Symbol;Acc:HGNC:4114]	0	0	0	0.766052	1.18037	1.47886	2.73	1.239e-05	3.17	3.17	3.17	4.44	4.71	4.87
ENSG00000072778	ACADVL	acyl-CoA dehydrogenase very long chain [Source:HGNC Symbol;Acc:HGNC:92]	130.833	122.127	125.537	843.161	852.212	814.734	2.71	0	12.19	12.13	12.15	14.9	14.88	14.82
ENSG00000114737	CISH	cytokine inducible SH2 containing protein [Source:HGNC Symbol;Acc:HGNC:1984]	3.1781	3.18891	2.97796	16.865	17.0825	13.5926	2.3	1.617e-73	7.09	7.12	7.03	9.36	9.35	9.03
ENSG00000167772	ANGPTL4	angiopoietin like 4 [Source:HGNC Symbol;Acc:HGNC:16039]	0	0.049757	0.051979	0.458555	0.562038	0.553274	2.14	0.0006556	3.17	3.63	3.64	4.52	4.64	4.63
ENSG00000120738	EGR1	early growth response 1 [Source:HGNC Symbol;Acc:HGNC:3238]	2.10603	2.44005	2.59009	10.0648	10.3134	11.4654	2.09	2.028e-34	6.02	6.22	6.28	7.98	7.98	8.13
ENSG00000160179	ABCG1	ATP binding cassette subfamily G member 1 [Source:HGNC Symbol;Acc:HGNC:73]	1.3721	1.21056	1.32784	5.06685	6.29005	5.36189	2.04	3.122e-33	6.29	6.18	6.28	7.96	8.22	8
ENSG00000135218	CD36	CD36 molecule [Source:HGNC Symbol;Acc:HGNC:1663]	121.307	125.666	120.984	23.4322	23.8864	31.1122	-2.22	8.222e-62	13.24	13.32	13.26	10.9	10.9	11.28
ENSG00000103056	SMPD3	sphingomyelin phosphodiesterase 3 [Source:HGNC Symbol;Acc:HGNC:14240]	0.441904	0.741056	0.702127	0.079412	0.097333	0.114979	-2.29	2.456e-07	5.29	5.82	5.75	4.14	4.23	4.32
