# Supplementary material for: Perilipin 2–positive mononuclear phagocytes accumulate in the diabetic retina and promote PPARγ-dependent vasodegeneration
Source: J Clin Invest. 2023 Oct 2;133(19):e161348. doi: 10.1172/JCI161348 (PMC10702478; doi:10.1172/JCI161348)
Supplement: Supplemental table 5 [file jci-133-161348-s261.xlsx]

## Sheet: Feuil1
Fatty acid concentration determed by Yi et al
		Healthy							T2DM
		mean (µM)	sd	sat	insat	%			mean (µM)	sd	sat	insat	%
	C12:0	1.1	0.55	1.1		0.215796			1.39	1.35	1.39		0.192686
	C14:0	4.56	2.06	4.56		0.894574			7.17	3.1	7.17		0.993928
	C15-0	0.93	0.26	0.93		0.182446			1.26	0.5	1.26		0.174665
PA	C16:0	135.5	25.14	135.5		26.5822			198.19	49.82	198.19		27.4737
	C16: In-9	3.15	0.81		3.15	0.617962			5.03	1.77		5.03	0.697275
	C16:1n-7	7.7	4.17		7.7	1.51057			11.15	5.51		11.15	1.54565
SA	C18:0	46.33	9.82	46.33		9.08895			60.71	14.96	60.71		8.41581
OA	C18:1n-9	117.2	31.77		117.2	22.9921			189.44	53.42		189.44	26.2608
	C18:1n-7	9.8	2.67		9.8	1.92255			15.21	3.96		15.21	2.10846
LA	C18:2n-6	131.68	32.03		131.68	25.8328			164.73	46.05		164.73	22.8354
	C18:3n-6	5.01	1.82		5.01	0.982854			6.45	3.25		6.45	0.89412
	C20:0	1.73	0.78	1.73		0.339389			2.73	1.95	2.73		0.378441
	C18:3n-3	2.06	1.71		2.06	0.404128			2.11	1.32		2.11	0.292495
	C20:3	4.59	3.31		4.59	0.900459			6.14	2.62		6.14	0.851146
	C20:4	23.14	7.9		23.14	4.53957			29.6	12.12		29.6	4.10325
	C20:5	1.57	0.75		1.57	0.308			2.85	3.12		2.85	0.395076
	C24:0	2.72	2.52	2.72		0.533605			2.31	1.75	2.31		0.32022
	C22:4	1.34	0.64		1.34	0.262879			2.64	4.06		2.64	0.365965
	C22:5	1.82	1.24		1.82	0.357045			2.15	0.99		2.15	0.29804
	C22:6	7.81	2.94		7.81	1.53215			10.12	3.32		10.12	1.40287
	Sum	509.74	97.1	192.87	316.87				721.38	165.58	273.76	447.62
FFA representation of the 4 major FA					FFA representation in the blend
		Blood (µM)	% blood				Blood (µM)	%
PA	C16:0	135.5	31.4604		PA	C16:0	157.3	31.4537
SA	C18:0	46.33	10.7569		SA	C18:0	53.8	10.7578
OA	C18:1n-9	117.2	27.2115		OA	C18:1n-9	136.1	27.2146
LA	C18:2n-6	131.68	30.5735		LA	C18:2n-6	152.9	30.5739
	Total µM	430.71	100.002			Total µM	500.1	100
	7.35 £ 7.0
	30.89 + 18.7
	7.55 + 7.09
	1136.50 ‡ 239.:
	34.44 E 14.53
	75.38 £ 41.13
	400.89 ‡ 133.5
	1301.40 ‡ 615.4
	104.64 ‡ 41.69
	1985.60 ‡ 902.5€
	71.33 ‡ 40.87
	17.04 ‡ 9.69
	11.13 ‡ 9.02
	61.22 £ 37.69
	322.73 ‡ 177.13
	17.58 ‡ 10.64
	14.38 ‡ 15.36
	12.76 ‡ 8.18
	20.18 ‡ 15.64
	65.87 + 35.73
	509.75 ‡ 97.10
