# Supplementary material for: Perilipin 2–positive mononuclear phagocytes accumulate in the diabetic retina and promote PPARγ-dependent vasodegeneration
Source: J Clin Invest. 2023 Oct 2;133(19):e161348. doi: 10.1172/JCI161348 (PMC10702478; doi:10.1172/JCI161348)
Supplement: Supplemental table 6 [file jci-133-161348-s262.xlsx]

## Sheet: High_targets8listes_TPM_DE
List of high confidence targets of PPAR genes regulated after 18h in Mo by PA
TPM: Transcript per Million. FC: fold change.
			TPM values						FC values
Identifier	symbol	description	BSA Only 1	BSA Only 2	BSA Only 3	PA 1	PA 2	PA 3	log2FC	padj
ENSG00000004799	PDK4	pyruvate dehydrogenase kinase 4 [Source:HGNC Symbol;Acc:HGNC:8812]	0.304673	0.409929	0.256938	62.3342	60.411	64.8477	7.27	5.091e-229
ENSG00000175445	LPL	lipoprotein lipase [Source:HGNC Symbol;Acc:HGNC:6677]	1.06803	1.35248	1.03021	177.907	165.755	160.038	7.07	0
ENSG00000147872	PLIN2	perilipin 2 [Source:HGNC Symbol;Acc:HGNC:248]	28.4514	26.443	28.8665	485.402	506.043	495.237	4.13	0
ENSG00000132170	PPARG	peroxisome proliferator activated receptor gamma [Source:HGNC Symbol;Acc:HGNC:9236]	1.45727	1.74286	1.82067	31.1199	30.3604	27.404	4.07	2.029e-200
ENSG00000162772	ATF3	activating transcription factor 3 [Source:HGNC Symbol;Acc:HGNC:785]	88.4027	84.7672	94.4593	1135.46	1108.83	1078.43	3.61	0
ENSG00000136840	ST6GALNAC4	ST6 N-acetylgalactosaminide alpha-2,6-sialyltransferase 4 [Source:HGNC Symbol;Acc:HGNC:17846]	5.81091	4.69573	6.32793	66.4272	66.9377	62.5523	3.5	2.456e-235
ENSG00000155090	KLF10	Kruppel like factor 10 [Source:HGNC Symbol;Acc:HGNC:11810]	38.7284	37.0524	39.5768	439.773	394.343	427.954	3.43	0
ENSG00000130513	GDF15	growth differentiation factor 15 [Source:HGNC Symbol;Acc:HGNC:30142]	4.15618	3.60966	4.51261	40.2192	44.5831	39.4795	3.28	4.672e-126
ENSG00000182704	TSKU	tsukushi, small leucine rich proteoglycan [Source:HGNC Symbol;Acc:HGNC:28850]	0.199974	0.209268	0.24984	2.72067	2.66771	2.2937	3.19	7.694e-20
ENSG00000121769	FABP3	fatty acid binding protein 3 [Source:HGNC Symbol;Acc:HGNC:3557]	11.0038	10.9535	10.9396	90.2687	85.2486	75.8889	2.88	3.18e-108
ENSG00000165029	ABCA1	ATP binding cassette subfamily A member 1 [Source:HGNC Symbol;Acc:HGNC:29]	25.5834	25.7333	22.5969	179.068	172.215	175.967	2.81	0
ENSG00000170425	ADORA2B	adenosine A2b receptor [Source:HGNC Symbol;Acc:HGNC:264]	2.75256	2.03328	4.04583	22.9768	21.0532	20.1328	2.79	3.99e-62
ENSG00000005471	ABCB4	ATP binding cassette subfamily B member 4 [Source:HGNC Symbol;Acc:HGNC:45]	0.071273	0.111878	0.050089	0.570761	0.722132	0.906362	2.74	1.78e-10
ENSG00000072778	ACADVL	acyl-CoA dehydrogenase very long chain [Source:HGNC Symbol;Acc:HGNC:92]	130.833	122.127	125.537	843.161	852.212	814.734	2.71	0
ENSG00000198121	LPAR1	lysophosphatidic acid receptor 1 [Source:HGNC Symbol;Acc:HGNC:3166]	9.53411	10.2445	10.7328	64.4117	56.6846	60.1922	2.54	2.546e-209
ENSG00000166575	TMEM135	transmembrane protein 135 [Source:HGNC Symbol;Acc:HGNC:26167]	5.96713	6.40814	7.23284	35.7505	36.9683	39.1766	2.48	3.472e-178
ENSG00000177606	JUN	Jun proto-oncogene, AP-1 transcription factor subunit [Source:HGNC Symbol;Acc:HGNC:6204]	53.3226	54.5274	56.1964	268.097	275.764	274.025	2.3	0
ENSG00000165272	AQP3	aquaporin 3 (Gill blood group) [Source:HGNC Symbol;Acc:HGNC:636]	2.33359	2.3025	2.36156	12.1047	12.7203	10.8927	2.29	2.66e-40
ENSG00000006327	TNFRSF12A	TNF receptor superfamily member 12A [Source:HGNC Symbol;Acc:HGNC:18152]	8.04634	6.88327	7.53962	39.185	36.6106	30.5409	2.2	3.048e-58
ENSG00000167772	ANGPTL4	angiopoietin like 4 [Source:HGNC Symbol;Acc:HGNC:16039]	0	0.049757	0.051979	0.458555	0.562038	0.553274	2.14	0.0006556
ENSG00000167315	ACAA2	acetyl-CoA acyltransferase 2 [Source:HGNC Symbol;Acc:HGNC:83]	13.5999	13.9032	14.0152	55.2294	56.6022	56.4236	2	7.413e-206
ENSG00000137193	PIM1	Pim-1 proto-oncogene, serine/threonine kinase [Source:HGNC Symbol;Acc:HGNC:8986]	165.246	151.831	171.221	651.359	629.966	677.388	1.98	0
ENSG00000110090	CPT1A	carnitine palmitoyltransferase 1A [Source:HGNC Symbol;Acc:HGNC:2328]	39.7212	39.1845	39.8726	150.762	161.681	160.353	1.97	0
ENSG00000175197	DDIT3	DNA damage inducible transcript 3 [Source:HGNC Symbol;Acc:HGNC:2726]	104.183	102.332	103.051	409.602	408.14	396.313	1.95	5.212e-289
ENSG00000139832	RAB20	RAB20, member RAS oncogene family [Source:HGNC Symbol;Acc:HGNC:18260]	62.0385	56.7862	58.0466	213.963	225.696	230.952	1.9	1.913e-205
ENSG00000139112	GABARAPL1	GABA type A receptor associated protein like 1 [Source:HGNC Symbol;Acc:HGNC:4068]	49.1288	52.2886	49.3817	185.267	176.984	172.981	1.81	5.33e-241
ENSG00000178537	SLC25A20	solute carrier family 25 member 20 [Source:HGNC Symbol;Acc:HGNC:1421]	11.8092	11.5273	10.2845	38.6891	40.681	39.4924	1.79	6.116e-61
ENSG00000183696	UPP1	uridine phosphorylase 1 [Source:HGNC Symbol;Acc:HGNC:12576]	16.9357	17.5655	20.4355	66.9527	66.8382	58.8355	1.79	1.279e-112
ENSG00000198576	ARC	activity regulated cytoskeleton associated protein [Source:HGNC Symbol;Acc:HGNC:648]	0.23016	0.412898	0.301932	1.47451	1.02606	1.56101	1.79	3.797e-05
ENSG00000162433	AK4	adenylate kinase 4 [Source:HGNC Symbol;Acc:HGNC:363]	39.5349	37.5969	43.7358	128.506	131.601	123.677	1.65	3.481e-191
ENSG00000172115	CYCS	cytochrome c, somatic [Source:HGNC Symbol;Acc:HGNC:19986]	37.0694	37.296	36.0375	116.763	102.409	112.274	1.57	1.979e-140
ENSG00000120129	DUSP1	dual specificity phosphatase 1 [Source:HGNC Symbol;Acc:HGNC:3064]	93.6973	98.9084	103.068	288.198	293.229	296.682	1.55	6.603e-187
ENSG00000108179	PPIF	peptidylprolyl isomerase F [Source:HGNC Symbol;Acc:HGNC:9259]	361.814	329.204	368.025	1016.94	997.3	990.531	1.49	4.91e-231
ENSG00000124762	CDKN1A	cyclin dependent kinase inhibitor 1A [Source:HGNC Symbol;Acc:HGNC:1784]	171.312	160.547	175.751	480.162	457.141	441.549	1.42	8.613e-175
ENSG00000111684	LPCAT3	lysophosphatidylcholine acyltransferase 3 [Source:HGNC Symbol;Acc:HGNC:30244]	15.2688	14.6891	15.5087	39.1723	39.2956	39.6129	1.36	1.264e-82
ENSG00000198829	SUCNR1	succinate receptor 1 [Source:HGNC Symbol;Acc:HGNC:4542]	1.8441	2.1858	2.37596	5.81861	4.90461	5.81347	1.32	1.134e-12
ENSG00000265972	TXNIP	thioredoxin interacting protein [Source:HGNC Symbol;Acc:HGNC:16952]	250.6	252.924	260.585	663.572	607.287	641.117	1.31	2.561e-167
ENSG00000134375	TIMM17A	translocase of inner mitochondrial membrane 17A [Source:HGNC Symbol;Acc:HGNC:17315]	45.3453	49.5679	48.4389	121.411	118.77	112.305	1.28	9.845e-98
ENSG00000172216	CEBPB	CCAAT enhancer binding protein beta [Source:HGNC Symbol;Acc:HGNC:1834]	785.406	750.773	900.309	1945.62	1991.05	1958.81	1.26	2.842e-112
ENSG00000006652	IFRD1	interferon related developmental regulator 1 [Source:HGNC Symbol;Acc:HGNC:5456]	19.2486	19.2445	21.2234	49.3346	46.046	49.032	1.25	1.064e-89
ENSG00000116991	SIPA1L2	signal induced proliferation associated 1 like 2 [Source:HGNC Symbol;Acc:HGNC:23800]	26.5958	24.3892	26.5418	62.0009	61.8712	62.6498	1.25	1.214e-123
ENSG00000182118	FAM89A	family with sequence similarity 89 member A [Source:HGNC Symbol;Acc:HGNC:25057]	4.42836	4.95229	4.5806	10.9939	11.4791	11.3002	1.23	5.026e-14
ENSG00000075223	SEMA3C	semaphorin 3C [Source:HGNC Symbol;Acc:HGNC:10725]	9.92856	9.79235	9.40622	21.9483	22.3446	21.6895	1.16	1.724e-50
ENSG00000168209	DDIT4	DNA damage inducible transcript 4 [Source:HGNC Symbol;Acc:HGNC:24944]	139.756	141.5	153.083	312.6	325.698	343.841	1.16	1.175e-102
ENSG00000121060	TRIM25	tripartite motif containing 25 [Source:HGNC Symbol;Acc:HGNC:12932]	82.1947	70.6203	73.7052	178.129	168.554	160.362	1.15	1.446e-92
ENSG00000196365	LONP1	lon peptidase 1, mitochondrial [Source:HGNC Symbol;Acc:HGNC:9479]	41.0203	37.9115	42.8008	89.6687	91.572	92.5207	1.15	1.094e-97
ENSG00000171812	COL8A2	collagen type VIII alpha 2 chain [Source:HGNC Symbol;Acc:HGNC:2216]	7.93071	6.74346	8.8678	17.3035	17.9824	17.3197	1.14	1.861e-27
ENSG00000198355	PIM3	Pim-3 proto-oncogene, serine/threonine kinase [Source:HGNC Symbol;Acc:HGNC:19310]	250.076	235.103	267.563	561.437	553.91	552.639	1.13	5.503e-116
ENSG00000124145	SDC4	syndecan 4 [Source:HGNC Symbol;Acc:HGNC:10661]	77.1398	82.6155	87.8343	183.863	181.78	180.522	1.12	7.738e-83
ENSG00000169635	HIC2	HIC ZBTB transcriptional repressor 2 [Source:HGNC Symbol;Acc:HGNC:18595]	4.48196	4.31105	4.59287	10.2478	9.85509	9.43511	1.12	6.103e-27
ENSG00000155380	SLC16A1	solute carrier family 16 member 1 [Source:HGNC Symbol;Acc:HGNC:10922]	13.1409	13.7633	13.6734	29.1658	28.887	30.1428	1.1	8.906e-50
ENSG00000171503	ETFDH	electron transfer flavoprotein dehydrogenase [Source:HGNC Symbol;Acc:HGNC:3483]	12.7171	12.1216	12.6628	25.9329	27.3842	28.4548	1.1	1.228e-41
ENSG00000151726	ACSL1	acyl-CoA synthetase long chain family member 1 [Source:HGNC Symbol;Acc:HGNC:3569]	631.75	643.785	656.759	1320.79	1359.55	1458.17	1.08	3.739e-141
ENSG00000172432	GTPBP2	GTP binding protein 2 [Source:HGNC Symbol;Acc:HGNC:4670]	97.4254	94.1457	94.5822	192.817	205.838	195.026	1.04	3.547e-121
ENSG00000088826	SMOX	spermine oxidase [Source:HGNC Symbol;Acc:HGNC:15862]	3.73882	3.77285	4.81712	8.74076	9.28091	7.83103	1.03	2.235e-09
ENSG00000158825	CDA	cytidine deaminase [Source:HGNC Symbol;Acc:HGNC:1712]	10.4369	10.1312	12.0571	24.3759	21.0043	22.8158	1.03	1.276e-08
ENSG00000184227	ACOT1	acyl-CoA thioesterase 1 [Source:HGNC Symbol;Acc:HGNC:33128]	1.12525	1.00932	0.301252	1.49492	2.1173	2.00413	1.02	0.02964
ENSG00000091490	SEL1L3	SEL1L family member 3 [Source:HGNC Symbol;Acc:HGNC:29108]	5.64405	5.68924	6.25332	11.1321	12.5174	12.3589	1.01	1.36e-26
ENSG00000167851	CD300A	CD300a molecule [Source:HGNC Symbol;Acc:HGNC:19319]	9.77984	8.49819	10.7867	16.8425	19.9725	22.0489	0.99	2.08e-14
ENSG00000130204	TOMM40	translocase of outer mitochondrial membrane 40 [Source:HGNC Symbol;Acc:HGNC:18001]	24.3708	23.0575	27.8393	51.35	50.6211	48.4624	0.98	2.239e-36
ENSG00000164111	ANXA5	annexin A5 [Source:HGNC Symbol;Acc:HGNC:543]	1180.01	1213.45	1333.57	2553.91	2425.07	2455.74	0.98	2.17e-82
ENSG00000101665	SMAD7	SMAD family member 7 [Source:HGNC Symbol;Acc:HGNC:6773]	18.8208	18.3541	20.0963	39.093	36.2533	38.553	0.97	1.822e-42
ENSG00000162368	CMPK1	cytidine/uridine monophosphate kinase 1 [Source:HGNC Symbol;Acc:HGNC:18170]	59.6001	62.0702	59.9748	120.024	110.611	125.998	0.95	9.832e-58
ENSG00000125772	GPCPD1	glycerophosphocholine phosphodiesterase 1 [Source:HGNC Symbol;Acc:HGNC:26957]	89.41	96.1304	86.8988	170.939	173.228	184.392	0.94	1.872e-77
ENSG00000154856	APCDD1	APC down-regulated 1 [Source:HGNC Symbol;Acc:HGNC:15718]	3.24339	2.63911	2.9523	5.07497	5.82121	6.30811	0.93	2.375e-10
ENSG00000139354	GAS2L3	growth arrest specific 2 like 3 [Source:HGNC Symbol;Acc:HGNC:27475]	34.2838	32.096	31.935	62.7322	58.6182	63.3999	0.89	3.456e-57
ENSG00000135070	ISCA1	iron-sulfur cluster assembly 1 [Source:HGNC Symbol;Acc:HGNC:28660]	17.9567	20.2854	19.7624	36.6717	36.1724	34.8481	0.87	8.287e-25
ENSG00000042286	AIFM2	apoptosis inducing factor mitochondria associated 2 [Source:HGNC Symbol;Acc:HGNC:21411]	11.8779	9.76439	11.9841	19.4214	21.2439	20.5917	0.85	2.389e-20
ENSG00000072310	SREBF1	sterol regulatory element binding transcription factor 1 [Source:HGNC Symbol;Acc:HGNC:11289]	35.8864	33.0199	33.498	59.706	63.217	63.2403	0.85	6.054e-63
ENSG00000054793	ATP9A	ATPase phospholipid transporting 9A (putative) [Source:HGNC Symbol;Acc:HGNC:13540]	0.23176	0.25243	0.186141	0.376322	0.553496	0.379755	0.84	0.0479
ENSG00000067057	PFKP	phosphofructokinase, platelet [Source:HGNC Symbol;Acc:HGNC:8878]	19.6444	17.4674	18.354	34.5076	32.0187	34.1319	0.84	5.512e-30
ENSG00000174307	PHLDA3	pleckstrin homology like domain family A member 3 [Source:HGNC Symbol;Acc:HGNC:8934]	3.68556	3.50265	2.87788	6.30181	6.35697	5.77648	0.84	8.191e-06
ENSG00000065833	ME1	malic enzyme 1 [Source:HGNC Symbol;Acc:HGNC:6983]	65.8798	69.2775	69.079	116.27	116.614	135.001	0.83	8.935e-39
ENSG00000011198	ABHD5	abhydrolase domain containing 5 [Source:HGNC Symbol;Acc:HGNC:21396]	11.2531	10.7973	11.1255	20.2027	20.1236	17.7907	0.79	1.076e-23
ENSG00000112299	VNN1	vanin 1 [Source:HGNC Symbol;Acc:HGNC:12705]	42.7762	44.2541	51.7956	80.6148	75.9468	87.0978	0.79	2.233e-24
ENSG00000165678	GHITM	growth hormone inducible transmembrane protein [Source:HGNC Symbol;Acc:HGNC:17281]	282.157	291.798	314.889	519.929	505.942	529.157	0.79	3.857e-54
ENSG00000134324	LPIN1	lipin 1 [Source:HGNC Symbol;Acc:HGNC:13345]	29.2869	25.7699	27.4099	47.2943	45.7505	49.1125	0.77	2.976e-46
ENSG00000165533	TTC8	tetratricopeptide repeat domain 8 [Source:HGNC Symbol;Acc:HGNC:20087]	1.23225	1.1053	1.36084	2.11456	2.29635	2.01913	0.76	0.0006356
ENSG00000197375	SLC22A5	solute carrier family 22 member 5 [Source:HGNC Symbol;Acc:HGNC:10969]	0.226096	0.328349	0.201769	0.367126	0.534516	0.451013	0.76	0.03114
ENSG00000172059	KLF11	Kruppel like factor 11 [Source:HGNC Symbol;Acc:HGNC:11811]	49.5643	49.8405	50.3507	83.3326	81.437	89.5037	0.75	5.612e-41
ENSG00000141401	IMPA2	inositol monophosphatase 2 [Source:HGNC Symbol;Acc:HGNC:6051]	4.21145	4.39103	4.95808	7.62476	8.20575	6.96486	0.72	2.92e-06
ENSG00000171612	SLC25A33	solute carrier family 25 member 33 [Source:HGNC Symbol;Acc:HGNC:29681]	16.1117	15.7336	19.114	28.3131	28.0878	28.6475	0.72	1.006e-15
ENSG00000109519	GRPEL1	GrpE like 1, mitochondrial [Source:HGNC Symbol;Acc:HGNC:19696]	18.6235	17.7693	18.2846	31.1645	30.1238	29.6212	0.71	1.848e-20
ENSG00000126106	TMEM53	transmembrane protein 53 [Source:HGNC Symbol;Acc:HGNC:26186]	2.61349	2.24233	2.66186	4.38346	4.56678	3.66446	0.71	0.0007328
ENSG00000158710	TAGLN2	transgelin 2 [Source:HGNC Symbol;Acc:HGNC:11554]	196.862	191.33	218.339	330.068	352.194	320.751	0.71	6.194e-36
ENSG00000100412	ACO2	aconitase 2 [Source:HGNC Symbol;Acc:HGNC:118]	74.4456	74.3554	76.9726	120.017	129.107	123.05	0.7	9.886e-45
ENSG00000107798	LIPA	lipase A, lysosomal acid type [Source:HGNC Symbol;Acc:HGNC:6617]	268.774	279.015	262.884	425.931	431.761	479.791	0.7	8.738e-46
ENSG00000186767	SPIN4	spindlin family member 4 [Source:HGNC Symbol;Acc:HGNC:27040]	2.84259	2.54975	2.31888	3.80115	4.09989	4.83648	0.69	0.0004659
ENSG00000128609	NDUFA5	NADH:ubiquinone oxidoreductase subunit A5 [Source:HGNC Symbol;Acc:HGNC:7688]	8.27405	8.82575	7.87085	14.0664	12.3765	13.9818	0.68	7.893e-16
ENSG00000127948	POR	cytochrome p450 oxidoreductase [Source:HGNC Symbol;Acc:HGNC:9208]	78.6399	77.2872	82.2152	125.158	127.675	129.549	0.67	6.96e-49
ENSG00000148834	GSTO1	glutathione S-transferase omega 1 [Source:HGNC Symbol;Acc:HGNC:13312]	246.867	243.928	249.402	388.941	414.286	381.028	0.66	1.89e-42
ENSG00000169299	PGM2	phosphoglucomutase 2 [Source:HGNC Symbol;Acc:HGNC:8906]	21.3734	19.0715	19.0173	30.6888	30.1668	32.6994	0.64	8.151e-15
ENSG00000086712	TXLNG	taxilin gamma [Source:HGNC Symbol;Acc:HGNC:18578]	12.0086	12.3221	13.1615	20.0641	19.1731	19.5208	0.63	4.337e-12
ENSG00000080824	HSP90AA1	heat shock protein 90 alpha family class A member 1 [Source:HGNC Symbol;Acc:HGNC:5253]	638.563	609.818	632.077	974.967	954.715	949.013	0.6	8.087e-57
ENSG00000204370	SDHD	succinate dehydrogenase complex subunit D [Source:HGNC Symbol;Acc:HGNC:10683]	39.3446	50.3478	47.4587	70.7825	70.5845	68.613	0.59	1.29e-12
ENSG00000080546	SESN1	sestrin 1 [Source:HGNC Symbol;Acc:HGNC:21595]	7.82375	9.16407	8.66625	12.307	13.5929	13.1128	0.58	2.843e-08
ENSG00000162461	SLC25A34	solute carrier family 25 member 34 [Source:HGNC Symbol;Acc:HGNC:27653]	13.0572	10.707	9.89289	16.8761	16.242	17.622	0.57	1.568e-06
ENSG00000104823	ECH1	enoyl-CoA hydratase 1 [Source:HGNC Symbol;Acc:HGNC:3149]	26.063	26.3816	28.03	36.9075	40.4866	40.412	0.53	8.049e-10
ENSG00000006831	ADIPOR2	adiponectin receptor 2 [Source:HGNC Symbol;Acc:HGNC:24041]	83.3633	83.0322	88.1438	126.147	120.37	123.936	0.52	8.387e-27
ENSG00000155760	FZD7	frizzled class receptor 7 [Source:HGNC Symbol;Acc:HGNC:4045]	3.17535	3.64829	4.01175	5.30874	5.35001	5.19542	0.52	0.004156
ENSG00000143149	ALDH9A1	aldehyde dehydrogenase 9 family member A1 [Source:HGNC Symbol;Acc:HGNC:412]	43.369	43.941	48.7887	67.3058	65.1102	63.3063	0.51	2.108e-13
ENSG00000005243	COPZ2	coatomer protein complex subunit zeta 2 [Source:HGNC Symbol;Acc:HGNC:19356]	3.86789	4.47021	4.53038	5.45702	7.15953	6.08345	0.5	0.04022
ENSG00000138095	LRPPRC	leucine rich pentatricopeptide repeat containing [Source:HGNC Symbol;Acc:HGNC:15714]	34.4628	33.6456	34.8568	50.3036	47.4807	49.6951	0.5	9.828e-23
ENSG00000265354	TIMM23	translocase of inner mitochondrial membrane 23 [Source:HGNC Symbol;Acc:HGNC:17312]	99.487	102.174	111.169	152.395	151.827	144.964	0.5	9.812e-13
ENSG00000173153	ESRRA	estrogen related receptor alpha [Source:HGNC Symbol;Acc:HGNC:3471]	57.2538	56.5318	58.3318	78.8337	82.5477	82.5296	0.49	9.878e-17
ENSG00000177706	FAM20C	FAM20C golgi associated secretory pathway kinase [Source:HGNC Symbol;Acc:HGNC:22140]	58.981	54.1053	56.6881	75.6974	82.7826	79.9195	0.47	4.656e-18
ENSG00000138760	SCARB2	scavenger receptor class B member 2 [Source:HGNC Symbol;Acc:HGNC:1665]	31.977	33.5802	34.0522	46.1792	44.1624	47.5422	0.45	1.469e-19
ENSG00000253958	CLDN23	claudin 23 [Source:HGNC Symbol;Acc:HGNC:17591]	32.8177	29.9492	31.4052	40.732	43.3479	46.534	0.45	2.347e-07
ENSG00000162928	PEX13	peroxisomal biogenesis factor 13 [Source:HGNC Symbol;Acc:HGNC:8855]	7.03552	7.85705	9.01551	10.9529	10.9993	11.0369	0.44	6.443e-05
ENSG00000023330	ALAS1	5'-aminolevulinate synthase 1 [Source:HGNC Symbol;Acc:HGNC:396]	94.3577	91.8929	101.388	133.179	128.716	130.554	0.43	1.346e-13
ENSG00000247596	TWF2	twinfilin actin binding protein 2 [Source:HGNC Symbol;Acc:HGNC:9621]	98.8079	91.9463	105.883	127.291	137.127	140.56	0.43	8.179e-11
ENSG00000125835	SNRPB	small nuclear ribonucleoprotein polypeptides B and B1 [Source:HGNC Symbol;Acc:HGNC:11153]	124.969	114.511	131.131	168.204	169.952	160.962	0.41	1.086e-09
ENSG00000028137	TNFRSF1B	TNF receptor superfamily member 1B [Source:HGNC Symbol;Acc:HGNC:11917]	644.465	641.395	672.393	857.001	863.471	881.221	0.39	6.832e-24
ENSG00000117054	ACADM	acyl-CoA dehydrogenase medium chain [Source:HGNC Symbol;Acc:HGNC:89]	18.1638	17.8417	18.908	24.1821	23.1573	25.294	0.39	1.452e-06
ENSG00000246067	RAB30-DT	RAB30 divergent transcript [Source:HGNC Symbol;Acc:HGNC:48672]	6.34844	7.88068	7.01091	10.1326	10.0503	8.25406	0.39	0.02881
ENSG00000115541	HSPE1	heat shock protein family E (Hsp10) member 1 [Source:HGNC Symbol;Acc:HGNC:5269]	13.5105	14.9297	14.4216	19.1416	18.9102	18.0596	0.37	0.006398
ENSG00000181019	NQO1	NAD(P)H quinone dehydrogenase 1 [Source:HGNC Symbol;Acc:HGNC:2874]	21.2404	20.1908	23.471	29.1616	27.2651	27.7684	0.36	0.0001104
ENSG00000138029	HADHB	hydroxyacyl-CoA dehydrogenase trifunctional multienzyme complex subunit beta [Source:HGNC Symbol;Acc:HGNC:4803]	67.6507	68.7029	68.1529	84.4959	89.9239	90.2865	0.35	1.117e-11
ENSG00000163788	SNRK	SNF related kinase [Source:HGNC Symbol;Acc:HGNC:30598]	26.4674	27.2965	27.3324	32.5455	35.2691	36.824	0.35	3.326e-08
ENSG00000117592	PRDX6	peroxiredoxin 6 [Source:HGNC Symbol;Acc:HGNC:16753]	82.3648	78.3666	81.2112	103.139	106.966	99.9027	0.34	1.386e-08
ENSG00000140374	ETFA	electron transfer flavoprotein subunit alpha [Source:HGNC Symbol;Acc:HGNC:3481]	31.5538	32.108	32.131	39.3913	42.3124	41.2978	0.34	4.844e-08
ENSG00000085117	CD82	CD82 molecule [Source:HGNC Symbol;Acc:HGNC:6210]	90.5426	97.726	109.631	127.177	127.936	121.538	0.32	2.093e-06
ENSG00000245848	CEBPA	CCAAT enhancer binding protein alpha [Source:HGNC Symbol;Acc:HGNC:1833]	111.203	108.149	116.066	134.48	142.679	146.822	0.32	6.196e-09
ENSG00000103150	MLYCD	malonyl-CoA decarboxylase [Source:HGNC Symbol;Acc:HGNC:7150]	2.63249	2.7663	2.95366	3.25714	3.67713	3.58581	0.31	0.005344
ENSG00000172409	CLP1	cleavage and polyadenylation factor I subunit 1 [Source:HGNC Symbol;Acc:HGNC:16999]	18.7322	20.6051	20.4626	24.7044	26.4212	23.305	0.3	0.004606
ENSG00000149485	FADS1	fatty acid desaturase 1 [Source:HGNC Symbol;Acc:HGNC:3574]	185.11	179.114	184.147	216.14	233.751	226.536	0.29	5.751e-13
ENSG00000172057	ORMDL3	ORMDL sphingolipid biosynthesis regulator 3 [Source:HGNC Symbol;Acc:HGNC:16038]	14.825	14.3839	14.1321	17.3663	18.1065	17.7509	0.28	0.005508
ENSG00000139197	PEX5	peroxisomal biogenesis factor 5 [Source:HGNC Symbol;Acc:HGNC:9719]	5.49423	5.26576	6.18257	7.20667	6.60886	6.93119	0.27	0.04926
ENSG00000004779	NDUFAB1	NADH:ubiquinone oxidoreductase subunit AB1 [Source:HGNC Symbol;Acc:HGNC:7694]	54.9006	52.4094	53.7816	65.8873	66.6102	62.7393	0.26	0.001784
ENSG00000142657	PGD	phosphogluconate dehydrogenase [Source:HGNC Symbol;Acc:HGNC:8891]	1109.16	1107.4	1173.5	1341.65	1372.92	1392.67	0.26	1.795e-10
ENSG00000112972	HMGCS1	3-hydroxy-3-methylglutaryl-CoA synthase 1 [Source:HGNC Symbol;Acc:HGNC:5007]	140.171	136.105	134.801	166.533	158.604	169.302	0.25	1.127e-07
ENSG00000161533	ACOX1	acyl-CoA oxidase 1 [Source:HGNC Symbol;Acc:HGNC:119]	41.2298	40.5683	41.5267	48.2619	50.6486	49.9237	0.25	3.215e-07
ENSG00000100243	CYB5R3	cytochrome b5 reductase 3 [Source:HGNC Symbol;Acc:HGNC:2873]	49.997	48.0511	52.2266	58.3072	59.6947	60.1663	0.23	3.32e-05
ENSG00000119689	DLST	dihydrolipoamide S-succinyltransferase [Source:HGNC Symbol;Acc:HGNC:2911]	51.5324	48.3406	51.6329	60.4399	59.2942	59.426	0.23	0.0001303
ENSG00000134056	MRPS36	mitochondrial ribosomal protein S36 [Source:HGNC Symbol;Acc:HGNC:16631]	36.3552	33.4978	38.872	45.2836	41.1199	41.9148	0.22	0.04533
ENSG00000150867	PIP4K2A	phosphatidylinositol-5-phosphate 4-kinase type 2 alpha [Source:HGNC Symbol;Acc:HGNC:8997]	42.755	44.9524	45.3112	50.5819	50.9134	51.2261	0.18	0.003237
ENSG00000160888	IER2	immediate early response 2 [Source:HGNC Symbol;Acc:HGNC:28871]	57.8156	56.2816	58.0803	64.6962	67.2514	65.0406	0.18	0.006158
ENSG00000110031	LPXN	leupaxin [Source:HGNC Symbol;Acc:HGNC:14061]	241.432	249.799	270.05	287.071	292.397	284.832	0.17	0.002958
ENSG00000111666	CHPT1	choline phosphotransferase 1 [Source:HGNC Symbol;Acc:HGNC:17852]	16.2127	17.6279	17.4264	19.7856	19.0055	19.5783	0.17	0.04927
ENSG00000144959	NCEH1	neutral cholesterol ester hydrolase 1 [Source:HGNC Symbol;Acc:HGNC:29260]	61.9397	59.4372	65.3106	69.9498	69.3717	73.374	0.17	0.004113
ENSG00000074800	ENO1	enolase 1 [Source:HGNC Symbol;Acc:HGNC:3350]	367.743	360.616	385.347	406.792	415.321	424.331	0.15	0.0007919
ENSG00000102144	PGK1	phosphoglycerate kinase 1 [Source:HGNC Symbol;Acc:HGNC:8896]	208.771	205.546	219.216	227.054	233.264	239.891	0.13	0.006284
ENSG00000155368	DBI	diazepam binding inhibitor, acyl-CoA binding protein [Source:HGNC Symbol;Acc:HGNC:2690]	249.463	245.371	251.647	232.651	230.791	238.632	-0.1	0.03429
ENSG00000160752	FDPS	farnesyl diphosphate synthase [Source:HGNC Symbol;Acc:HGNC:3631]	186.859	175.78	175.716	165.838	168.651	166.427	-0.12	0.0132
ENSG00000179091	CYC1	cytochrome c1 [Source:HGNC Symbol;Acc:HGNC:2579]	88.7438	84.5413	92.8881	79.3092	85.0407	75.3711	-0.17	0.02936
ENSG00000100605	ITPK1	inositol-tetrakisphosphate 1-kinase [Source:HGNC Symbol;Acc:HGNC:6177]	38.7896	34.7389	38.0016	30.685	34.7768	33.4652	-0.19	0.005272
ENSG00000197006	METTL9	methyltransferase like 9 [Source:HGNC Symbol;Acc:HGNC:24586]	86.582	91.1619	91.9675	81.2751	82.3701	75.8349	-0.19	0.0007502
ENSG00000133835	HSD17B4	hydroxysteroid 17-beta dehydrogenase 4 [Source:HGNC Symbol;Acc:HGNC:5213]	78.7049	75.5648	73.8573	65.0233	66.4524	69.8203	-0.2	2.576e-05
ENSG00000100097	LGALS1	galectin 1 [Source:HGNC Symbol;Acc:HGNC:6561]	740.525	723.007	786.629	638.324	656.109	654.251	-0.22	3.142e-06
ENSG00000115459	ELMOD3	ELMO domain containing 3 [Source:HGNC Symbol;Acc:HGNC:26158]	12.3286	12.2154	11.2856	10.5245	10.6848	9.78039	-0.22	0.01725
ENSG00000146859	TMEM140	transmembrane protein 140 [Source:HGNC Symbol;Acc:HGNC:21870]	58.8109	56.7033	58.1192	45.208	48.007	57.5889	-0.22	0.01613
ENSG00000169710	FASN	fatty acid synthase [Source:HGNC Symbol;Acc:HGNC:3594]	84.0148	71.6535	75.4173	63.5065	67.7527	67.5908	-0.23	3.768e-05
ENSG00000137936	BCAR3	BCAR3 adaptor protein, NSP family member [Source:HGNC Symbol;Acc:HGNC:973]	10.9488	10.918	11.2176	8.22603	9.48813	10.5002	-0.24	0.02052
ENSG00000143198	MGST3	microsomal glutathione S-transferase 3 [Source:HGNC Symbol;Acc:HGNC:7064]	34.7933	34.1637	34.1532	28.7887	30.4368	29.1613	-0.24	2.019e-05
ENSG00000167114	SLC27A4	solute carrier family 27 member 4 [Source:HGNC Symbol;Acc:HGNC:10998]	31.5207	28.1146	31.7343	27.0353	25.8362	25.1685	-0.24	0.008323
ENSG00000168268	NT5DC2	5'-nucleotidase domain containing 2 [Source:HGNC Symbol;Acc:HGNC:25717]	35.128	32.5559	35.7864	28.7006	30.9207	28.0815	-0.25	0.00053
ENSG00000169692	AGPAT2	1-acylglycerol-3-phosphate O-acyltransferase 2 [Source:HGNC Symbol;Acc:HGNC:325]	72.2102	69.9226	82.4438	60.2933	65.8696	64.9954	-0.25	0.003458
ENSG00000104325	DECR1	2,4-dienoyl-CoA reductase 1 [Source:HGNC Symbol;Acc:HGNC:2753]	23.0059	23.7699	22.3664	19.3097	18.4565	20.5573	-0.26	0.006202
ENSG00000157184	CPT2	carnitine palmitoyltransferase 2 [Source:HGNC Symbol;Acc:HGNC:2330]	12.1058	11.4849	11.9606	9.20134	10.2902	10.4319	-0.26	0.0008667
ENSG00000111640	GAPDH	glyceraldehyde-3-phosphate dehydrogenase [Source:HGNC Symbol;Acc:HGNC:4141]	739.076	721.599	790.946	622.757	640.819	610.881	-0.28	1.308e-09
ENSG00000184076	UQCR10	ubiquinol-cytochrome c reductase, complex III subunit X [Source:HGNC Symbol;Acc:HGNC:30863]	117.771	122.105	136.024	104.767	105.446	102.816	-0.28	0.0008559
ENSG00000100347	SAMM50	SAMM50 sorting and assembly machinery component [Source:HGNC Symbol;Acc:HGNC:24276]	8.08761	8.55945	8.34013	6.36719	7.78239	6.53003	-0.29	0.01547
ENSG00000164405	UQCRQ	ubiquinol-cytochrome c reductase complex III subunit VII [Source:HGNC Symbol;Acc:HGNC:29594]	63.3224	64.937	63.3663	48.3243	57.05	53.1752	-0.29	0.001308
ENSG00000100292	HMOX1	heme oxygenase 1 [Source:HGNC Symbol;Acc:HGNC:5013]	152.395	155.335	157.818	117.126	132.073	132.07	-0.3	1.355e-07
ENSG00000119421	NDUFA8	NADH:ubiquinone oxidoreductase subunit A8 [Source:HGNC Symbol;Acc:HGNC:7692]	65.9046	66.285	67.5628	52.9286	52.8902	58.5737	-0.3	0.00729
ENSG00000111639	MRPL51	mitochondrial ribosomal protein L51 [Source:HGNC Symbol;Acc:HGNC:14044]	45.894	47.297	49.3254	37.2407	38.2247	39.7536	-0.32	0.0008388
ENSG00000105677	TMEM147	transmembrane protein 147 [Source:HGNC Symbol;Acc:HGNC:30414]	59.5054	56.3155	67.4438	48.0114	50.4705	48.9017	-0.33	0.0001404
ENSG00000124587	PEX6	peroxisomal biogenesis factor 6 [Source:HGNC Symbol;Acc:HGNC:8859]	13.1425	12.8827	13.2367	10.6934	9.88724	11.0282	-0.33	0.006878
ENSG00000163686	ABHD6	abhydrolase domain containing 6 [Source:HGNC Symbol;Acc:HGNC:21398]	18.0302	19.0976	19.8783	13.8739	16.208	15.3048	-0.34	0.0008743
ENSG00000042445	RETSAT	retinol saturase [Source:HGNC Symbol;Acc:HGNC:25991]	13.5447	13.8145	14.4634	10.4436	11.6684	10.8692	-0.36	0.001121
ENSG00000158864	NDUFS2	NADH:ubiquinone oxidoreductase core subunit S2 [Source:HGNC Symbol;Acc:HGNC:7708]	53.1833	51.7557	54.3131	40.4476	41.7959	43.209	-0.36	1.873e-08
ENSG00000160285	LSS	lanosterol synthase [Source:HGNC Symbol;Acc:HGNC:6708]	174.394	149.91	156.158	121.982	128.705	127.021	-0.36	1.776e-12
ENSG00000165264	NDUFB6	NADH:ubiquinone oxidoreductase subunit B6 [Source:HGNC Symbol;Acc:HGNC:7701]	31.643	35.2343	29.7432	25.2144	24.2212	26.218	-0.37	0.003621
ENSG00000182718	ANXA2	annexin A2 [Source:HGNC Symbol;Acc:HGNC:537]	544.549	539.799	577.276	413.161	434.508	440.992	-0.38	6.873e-20
ENSG00000095321	CRAT	carnitine O-acetyltransferase [Source:HGNC Symbol;Acc:HGNC:2342]	6.33561	6.6896	7.42926	4.97541	5.31874	5.38025	-0.4	0.01401
ENSG00000141959	PFKL	phosphofructokinase, liver type [Source:HGNC Symbol;Acc:HGNC:8876]	80.3016	73.3018	75.8805	55.434	59.1529	59.6922	-0.41	8.429e-18
ENSG00000106780	MEGF9	multiple EGF like domains 9 [Source:HGNC Symbol;Acc:HGNC:3234]	60.5118	64.9844	64.0755	44.9299	48.1752	49.8007	-0.42	1.29e-13
ENSG00000140990	NDUFB10	NADH:ubiquinone oxidoreductase subunit B10 [Source:HGNC Symbol;Acc:HGNC:7696]	103.326	98.5674	110.926	83.2327	76.6586	74.3083	-0.43	4.946e-07
ENSG00000106003	LFNG	LFNG O-fucosylpeptide 3-beta-N-acetylglucosaminyltransferase [Source:HGNC Symbol;Acc:HGNC:6560]	88.8608	85.4151	89.7946	62.7672	66.2798	67.5364	-0.44	2.465e-15
ENSG00000186951	PPARA	peroxisome proliferator activated receptor alpha [Source:HGNC Symbol;Acc:HGNC:9232]	17.9667	16.5175	18.2015	12.8502	13.3388	13.1412	-0.44	2.016e-12
ENSG00000125826	RBCK1	RANBP2-type and C3HC4-type zinc finger containing 1 [Source:HGNC Symbol;Acc:HGNC:15864]	54.539	50.4242	52.0983	35.2485	38.6878	41.7019	-0.46	2.598e-11
ENSG00000164687	FABP5	fatty acid binding protein 5 [Source:HGNC Symbol;Acc:HGNC:3560]	33.8073	35.3191	32.1752	25.0011	23.9772	25.2563	-0.46	2.666e-06
ENSG00000213465	ARL2	ADP ribosylation factor like GTPase 2 [Source:HGNC Symbol;Acc:HGNC:693]	8.1922	8.41492	9.22394	6.34876	5.55581	6.91885	-0.46	0.01708
ENSG00000179104	TMTC2	transmembrane O-mannosyltransferase targeting cadherins 2 [Source:HGNC Symbol;Acc:HGNC:25440]	2.99416	3.13085	2.96061	1.82897	2.39675	2.19439	-0.51	0.001832
ENSG00000130304	SLC27A1	solute carrier family 27 member 1 [Source:HGNC Symbol;Acc:HGNC:10995]	15.055	12.8753	15.3268	9.69256	11.3303	9.4889	-0.52	1.571e-08
ENSG00000150907	FOXO1	forkhead box O1 [Source:HGNC Symbol;Acc:HGNC:3819]	5.43481	5.76667	4.69922	3.1275	3.85007	4.01039	-0.54	0.0002823
ENSG00000163406	SLC15A2	solute carrier family 15 member 2 [Source:HGNC Symbol;Acc:HGNC:10921]	4.21249	4.01716	3.42784	2.84075	2.62822	2.60935	-0.54	0.001343
ENSG00000117305	HMGCL	3-hydroxy-3-methylglutaryl-CoA lyase [Source:HGNC Symbol;Acc:HGNC:5005]	24.5287	23.8789	22.0491	14.6089	17.1599	16.237	-0.57	1.322e-12
ENSG00000101473	ACOT8	acyl-CoA thioesterase 8 [Source:HGNC Symbol;Acc:HGNC:15919]	9.47727	10.2597	9.27853	6.1121	6.58914	6.84495	-0.58	4.921e-06
ENSG00000131069	ACSS2	acyl-CoA synthetase short chain family member 2 [Source:HGNC Symbol;Acc:HGNC:15814]	44.3599	43.5969	40.5601	26.3927	29.2984	30.7797	-0.59	3.369e-18
ENSG00000054277	OPN3	opsin 3 [Source:HGNC Symbol;Acc:HGNC:14007]	57.3921	63.1448	67.2136	41.7306	40.6931	42.6824	-0.6	3.005e-17
ENSG00000250479	CHCHD10	coiled-coil-helix-coiled-coil-helix domain containing 10 [Source:HGNC Symbol;Acc:HGNC:15559]	22.4745	25.2444	26.1817	15.1682	16.2064	17.7712	-0.6	2.775e-05
ENSG00000102265	TIMP1	TIMP metallopeptidase inhibitor 1 [Source:HGNC Symbol;Acc:HGNC:11820]	149.833	152.83	159.904	97.5834	103.198	105.331	-0.61	1.096e-22
ENSG00000135373	EHF	ETS homologous factor [Source:HGNC Symbol;Acc:HGNC:3246]	1.50678	2.22443	1.91193	1.42721	1.2086	1.03321	-0.61	0.03907
ENSG00000174327	SLC16A13	solute carrier family 16 member 13 [Source:HGNC Symbol;Acc:HGNC:31037]	13.8539	11.7758	13.8469	8.45284	8.62253	8.48808	-0.63	4.329e-05
ENSG00000185052	SLC24A3	solute carrier family 24 member 3 [Source:HGNC Symbol;Acc:HGNC:10977]	5.146	5.62067	4.55952	3.14702	3.68873	3.10748	-0.63	0.0006424
ENSG00000136869	TLR4	toll like receptor 4 [Source:HGNC Symbol;Acc:HGNC:11850]	43.9125	45.8185	41.7595	25.7371	28.4104	29.685	-0.66	3.997e-31
ENSG00000135821	GLUL	glutamate-ammonia ligase [Source:HGNC Symbol;Acc:HGNC:4341]	240.41	253.846	224.713	140.282	151.946	165.648	-0.67	5.448e-31
ENSG00000099795	NDUFB7	NADH:ubiquinone oxidoreductase subunit B7 [Source:HGNC Symbol;Acc:HGNC:7702]	131.459	127.917	140.673	82.5201	82.2275	83.5315	-0.7	1.385e-12
ENSG00000242612	DECR2	2,4-dienoyl-CoA reductase 2 [Source:HGNC Symbol;Acc:HGNC:2754]	1.97369	2.25874	1.56242	0.703247	1.37912	1.42549	-0.7	0.02758
ENSG00000134317	GRHL1	grainyhead like transcription factor 1 [Source:HGNC Symbol;Acc:HGNC:17923]	0.692565	0.698869	0.616503	0.483049	0.368392	0.32811	-0.73	0.03984
ENSG00000121691	CAT	catalase [Source:HGNC Symbol;Acc:HGNC:1516]	47.4791	44.6863	45.5313	25.2038	26.8116	29.9509	-0.76	1.147e-24
ENSG00000153094	BCL2L11	BCL2 like 11 [Source:HGNC Symbol;Acc:HGNC:994]	27.3379	29.7894	29.3366	15.7267	16.3844	18.4389	-0.79	2.802e-26
ENSG00000198478	SH3BGRL2	SH3 domain binding glutamate rich protein like 2 [Source:HGNC Symbol;Acc:HGNC:15567]	2.21924	2.44182	2.99446	1.46761	1.37909	1.53466	-0.79	0.0009862
ENSG00000168792	ABHD15	abhydrolase domain containing 15 [Source:HGNC Symbol;Acc:HGNC:26971]	10.7708	10.2456	11.0981	5.78256	6.36905	6.42267	-0.8	1.303e-09
ENSG00000099219	ERMP1	endoplasmic reticulum metallopeptidase 1 [Source:HGNC Symbol;Acc:HGNC:23703]	6.20075	5.92139	6.16598	3.24721	3.39769	3.55508	-0.85	4.759e-11
ENSG00000180817	PPA1	inorganic pyrophosphatase 1 [Source:HGNC Symbol;Acc:HGNC:9226]	10.9432	11.9892	12.5493	6.10776	6.60935	7.17021	-0.85	3.881e-14
ENSG00000073060	SCARB1	scavenger receptor class B member 1 [Source:HGNC Symbol;Acc:HGNC:1664]	12.3435	10.4816	10.0162	5.91783	6.50545	5.65895	-0.87	1.604e-17
ENSG00000154930	ACSS1	acyl-CoA synthetase short chain family member 1 [Source:HGNC Symbol;Acc:HGNC:16091]	8.91898	7.95752	8.80264	4.05962	4.91155	4.96138	-0.89	9.06e-18
ENSG00000121957	GPSM2	G protein signaling modulator 2 [Source:HGNC Symbol;Acc:HGNC:29501]	1.07069	0.960388	1.0174	0.560964	0.534767	0.511388	-0.9	0.0007248
ENSG00000164442	CITED2	Cbp/p300 interacting transactivator with Glu/Asp rich carboxy-terminal domain 2 [Source:HGNC Symbol;Acc:HGNC:1987]	58.0599	59.5323	63.0552	30.3054	33.1823	34.1817	-0.9	3.593e-32
ENSG00000121316	PLBD1	phospholipase B domain containing 1 [Source:HGNC Symbol;Acc:HGNC:26215]	173.399	176.705	178.373	81.3239	100.855	100.636	-0.92	9.805e-44
ENSG00000113494	PRLR	prolactin receptor [Source:HGNC Symbol;Acc:HGNC:9446]	2.56289	2.46845	2.37197	1.259	1.20257	1.30953	-0.98	1.775e-11
ENSG00000159228	CBR1	carbonyl reductase 1 [Source:HGNC Symbol;Acc:HGNC:1548]	41.4731	38.9648	41.231	18.6399	22.1488	21.5232	-0.98	2.657e-27
ENSG00000140263	SORD	sorbitol dehydrogenase [Source:HGNC Symbol;Acc:HGNC:11184]	6.70637	6.15584	5.82321	2.63329	3.42006	3.36674	-0.99	1.799e-12
ENSG00000170190	SLC16A5	solute carrier family 16 member 5 [Source:HGNC Symbol;Acc:HGNC:10926]	19.2995	20.3897	19.2953	7.87557	11.1996	10.0914	-1.02	1.886e-17
ENSG00000123360	PDE1B	phosphodiesterase 1B [Source:HGNC Symbol;Acc:HGNC:8775]	7.97029	7.71659	6.28291	3.66032	3.60739	3.46101	-1.04	2.868e-17
ENSG00000256751	PLBD1-AS1	PLBD1 antisense RNA 1 [Source:HGNC Symbol;Acc:HGNC:51143]	26.1041	26.523	27.9236	8.35459	13.3412	16.8197	-1.04	3.864e-06
ENSG00000075239	ACAT1	acetyl-CoA acetyltransferase 1 [Source:HGNC Symbol;Acc:HGNC:93]	11.0215	10.3947	10.9512	4.48405	5.5959	5.6562	-1.05	4.71e-20
ENSG00000221869	CEBPD	CCAAT enhancer binding protein delta [Source:HGNC Symbol;Acc:HGNC:1835]	25.602	21.9438	22.1535	9.27543	10.7602	13.3666	-1.06	1.312e-15
ENSG00000138796	HADH	hydroxyacyl-CoA dehydrogenase [Source:HGNC Symbol;Acc:HGNC:4799]	1.66321	1.8495	1.68656	0.576789	0.93491	0.920333	-1.09	2.632e-08
ENSG00000116171	SCP2	sterol carrier protein 2 [Source:HGNC Symbol;Acc:HGNC:10606]	15.8985	16.0153	16.0157	6.88636	6.81952	8.59817	-1.11	3.273e-36
ENSG00000128311	TST	thiosulfate sulfurtransferase [Source:HGNC Symbol;Acc:HGNC:12388]	16.4905	17.7883	14.9858	7.3447	7.8499	7.08945	-1.14	7.833e-14
ENSG00000129757	CDKN1C	cyclin dependent kinase inhibitor 1C [Source:HGNC Symbol;Acc:HGNC:1786]	6.83409	6.57858	7.13259	2.92801	3.0962	3.04792	-1.16	8.887e-09
ENSG00000203797	DDO	D-aspartate oxidase [Source:HGNC Symbol;Acc:HGNC:2727]	3.29661	2.66709	2.96787	1.00188	1.11336	1.67624	-1.16	0.0005374
ENSG00000133055	MYBPH	myosin binding protein H [Source:HGNC Symbol;Acc:HGNC:7552]	3.43251	2.80521	3.93109	1.57636	1.4684	1.21727	-1.18	0.0005235
ENSG00000204103	MAFB	MAF bZIP transcription factor B [Source:HGNC Symbol;Acc:HGNC:6408]	583.839	554.157	592.053	230.319	254.739	277.357	-1.2	6.413e-108
ENSG00000064763	FAR2	fatty acyl-CoA reductase 2 [Source:HGNC Symbol;Acc:HGNC:25531]	17.4806	18.0305	18.454	8.12427	7.47632	7.84194	-1.21	1.417e-39
ENSG00000089220	PEBP1	phosphatidylethanolamine binding protein 1 [Source:HGNC Symbol;Acc:HGNC:8630]	102.333	106.569	102.049	39.1633	48.9026	45.7485	-1.23	6.653e-56
ENSG00000139531	SUOX	sulfite oxidase [Source:HGNC Symbol;Acc:HGNC:11460]	6.59817	6.18969	6.10537	2.38626	2.75764	2.87917	-1.23	8.284e-16
ENSG00000156587	UBE2L6	ubiquitin conjugating enzyme E2 L6 [Source:HGNC Symbol;Acc:HGNC:12490]	136.052	138.844	147.509	56.7902	54.6054	69.5677	-1.23	6.261e-58
ENSG00000159231	CBR3	carbonyl reductase 3 [Source:HGNC Symbol;Acc:HGNC:1549]	5.7711	5.70478	6.18018	1.70379	2.86394	2.58435	-1.23	0.0001272
ENSG00000076770	MBNL3	muscleblind like splicing regulator 3 [Source:HGNC Symbol;Acc:HGNC:20564]	3.91635	3.88746	3.23612	1.30616	1.53231	1.8011	-1.25	8.523e-19
ENSG00000109103	UNC119	unc-119 lipid binding chaperone [Source:HGNC Symbol;Acc:HGNC:12565]	41.9113	43.8311	41.8381	15.4529	18.2533	17.808	-1.32	2.238e-75
ENSG00000113790	EHHADH	enoyl-CoA hydratase and 3-hydroxyacyl CoA dehydrogenase [Source:HGNC Symbol;Acc:HGNC:3247]	0.849526	0.446694	0.548984	0.181617	0.178082	0.262958	-1.32	0.006355
ENSG00000182054	IDH2	isocitrate dehydrogenase (NADP(+)) 2 [Source:HGNC Symbol;Acc:HGNC:5383]	84.3509	84.219	85.5949	30.8902	34.9488	37.0879	-1.32	1.621e-80
ENSG00000163346	PBXIP1	PBX homeobox interacting protein 1 [Source:HGNC Symbol;Acc:HGNC:21199]	42.1876	42.8122	41.5074	15.0357	15.1778	18.1148	-1.4	1.641e-66
ENSG00000119915	ELOVL3	ELOVL fatty acid elongase 3 [Source:HGNC Symbol;Acc:HGNC:18047]	0.602546	0.090079	0.376401	0	0	0	-1.41	0.03311
ENSG00000114023	FAM162A	family with sequence similarity 162 member A [Source:HGNC Symbol;Acc:HGNC:17865]	10.9623	10.94	10.442	3.67576	4.30299	4.09108	-1.42	1.219e-24
ENSG00000066185	ZMYND12	zinc finger MYND-type containing 12 [Source:HGNC Symbol;Acc:HGNC:21192]	0.439077	0.843949	0.764076	0.194442	0.127105	0.187685	-1.44	0.01687
ENSG00000076555	ACACB	acetyl-CoA carboxylase beta [Source:HGNC Symbol;Acc:HGNC:85]	3.17034	3.15024	3.15746	1.10832	1.1733	1.17394	-1.45	9.554e-29
ENSG00000104812	GYS1	glycogen synthase 1 [Source:HGNC Symbol;Acc:HGNC:4706]	29.4106	25.5663	28.1054	9.75027	10.2176	9.92889	-1.48	1.843e-61
ENSG00000074416	MGLL	monoglyceride lipase [Source:HGNC Symbol;Acc:HGNC:17038]	199.638	188.149	199.162	67.7295	69.5546	73.5231	-1.49	1.1e-270
ENSG00000197766	CFD	complement factor D [Source:HGNC Symbol;Acc:HGNC:2771]	34.8148	37.6961	35.5784	11.875	11.4155	14.8336	-1.5	1.194e-26
ENSG00000175567	UCP2	uncoupling protein 2 [Source:HGNC Symbol;Acc:HGNC:12518]	163.457	163.1	152.885	46.5872	52.0585	51.9256	-1.68	4.366e-193
ENSG00000167107	ACSF2	acyl-CoA synthetase family member 2 [Source:HGNC Symbol;Acc:HGNC:26101]	9.54772	9.26713	9.01321	2.0124	2.14168	2.36886	-2.08	2.587e-53
ENSG00000106785	TRIM14	tripartite motif containing 14 [Source:HGNC Symbol;Acc:HGNC:16283]	25.3764	23.5073	23.2357	5.41077	4.43822	6.12667	-2.17	4.769e-103
ENSG00000161267	BDH1	3-hydroxybutyrate dehydrogenase 1 [Source:HGNC Symbol;Acc:HGNC:1027]	2.35663	1.66669	2.08083	0.468291	0.367341	0.452017	-2.17	3.315e-20
ENSG00000135218	CD36	CD36 molecule [Source:HGNC Symbol;Acc:HGNC:1663]	121.307	125.666	120.984	23.4322	23.8864	31.1122	-2.22	8.222e-62
ENSG00000132386	SERPINF1	serpin family F member 1 [Source:HGNC Symbol;Acc:HGNC:8824]	40.3759	44.9485	47.6699	8.25138	8.54532	11.2758	-2.24	1.593e-95
ENSG00000173372	C1QA	complement C1q A chain [Source:HGNC Symbol;Acc:HGNC:1241]	0.757683	1.45634	1.21709	0	0	0.107958	-2.44	9.374e-05
ENSG00000105516	DBP	D-box binding PAR bZIP transcription factor [Source:HGNC Symbol;Acc:HGNC:2697]	2.0829	1.60411	1.99116	0.2174	0.191852	0.188861	-3.01	5.648e-21
