# Supplementary material for: Perilipin 2–positive mononuclear phagocytes accumulate in the diabetic retina and promote PPARγ-dependent vasodegeneration
Source: J Clin Invest. 2023 Oct 2;133(19):e161348. doi: 10.1172/JCI161348 (PMC10702478; doi:10.1172/JCI161348)
Supplement: Supplemental table 7 [file jci-133-161348-s263.xlsx]

## Sheet: data_heatmap_PPARA
List of genes of the curated PPARA pathway regulated after 18h in Mo by PA with a minimum FC of 2
TPM: Transcript per Million. FC: fold change. Vst variance stabilization values transformation used for heatmaps
			TPM values						FC values		vst values
Identifier	symbol	description	BSA Only 1	BSA Only 2	BSA Only 3	PA 1	PA 2	PA 3	log2FC	padj	BSA Only 1	BSA Only 2	BSA Only 3	PA 1	PA 2	PA 3
ENSG00000004799	PDK4	pyruvate dehydrogenase kinase 4 [Source:HGNC Symbol;Acc:HGNC:8812]	0.304673	0.409929	0.256938	62.3342	60.411	64.8477	7.27	5.091e-229	4.63	4.86	4.53	11.04	10.97	11.07
ENSG00000135218	CD36	CD36 molecule [Source:HGNC Symbol;Acc:HGNC:1663]	121.307	125.666	120.984	23.4322	23.8864	31.1122	-2.22	8.222e-62	13.24	13.32	13.26	10.9	10.9	11.28
ENSG00000136689	IL1RN	interleukin 1 receptor antagonist [Source:HGNC Symbol;Acc:HGNC:6000]	96.7071	92.6613	105.04	1901.46	1842.09	1746.39	4.2	0	11.18	11.15	11.32	15.49	15.41	15.34
ENSG00000147872	PLIN2	perilipin 2 [Source:HGNC Symbol;Acc:HGNC:248]	28.4514	26.443	28.8665	485.402	506.043	495.237	4.13	0	10.07	10	10.12	14.16	14.19	14.16
ENSG00000155090	KLF10	Kruppel like factor 10 [Source:HGNC Symbol;Acc:HGNC:11810]	38.7284	37.0524	39.5768	439.773	394.343	427.954	3.43	0	10.17	10.14	10.22	13.68	13.49	13.61
ENSG00000167772	ANGPTL4	angiopoietin like 4 [Source:HGNC Symbol;Acc:HGNC:16039]	0	0.049757	0.051979	0.458555	0.562038	0.553274	2.14	0.0006556	3.17	3.63	3.64	4.52	4.64	4.63
ENSG00000175445	LPL	lipoprotein lipase [Source:HGNC Symbol;Acc:HGNC:6677]	1.06803	1.35248	1.03021	177.907	165.755	160.038	7.07	0	5.66	5.93	5.64	12.51	12.37	12.32
