# Supplementary material for: Perilipin 2–positive mononuclear phagocytes accumulate in the diabetic retina and promote PPARγ-dependent vasodegeneration
Source: J Clin Invest. 2023 Oct 2;133(19):e161348. doi: 10.1172/JCI161348 (PMC10702478; doi:10.1172/JCI161348)
Supplement: Supplemental table 8 [file jci-133-161348-s264.xlsx]

## Sheet: data_heatmap_PPARG
List of genes of the curated PPARG pthaway regulated after 18h in Mo by PA with a minimum FC of 2
TPM: Transcript per Million. FC: fold change. Vst variance stabilization values transformation used for heatmaps
			TPM values						FC values		vst values
Identifier	symbol	description	BSA Only 1	BSA Only 2	BSA Only 3	PA 1	PA 2	PA 3	log2FC	padj	BSA Only 1	BSA Only 2	BSA Only 3	PA 1	PA 2	PA 3
ENSG00000106366	SERPINE1	serpin family E member 1 [Source:HGNC Symbol;Acc:HGNC:8583]	20.5444	24.8157	25.3978	152.257	152.573	134.826	2.61	8.913e-247	8.96	9.25	9.28	11.82	11.8	11.62
ENSG00000121858	TNFSF10	TNF superfamily member 10 [Source:HGNC Symbol;Acc:HGNC:11925]	66.3632	74.9948	66.3073	7.82406	7.75211	8.50112	-3.11	2.415e-255	10.73	10.94	10.76	7.78	7.74	7.86
ENSG00000130203	APOE	apolipoprotein E [Source:HGNC Symbol;Acc:HGNC:613]	1.31963	1.74734	2.29641	35.9076	36.3547	33.4689	4.18	3.265e-125	5.21	5.49	5.75	9.24	9.22	9.11
ENSG00000135218	CD36	CD36 molecule [Source:HGNC Symbol;Acc:HGNC:1663]	121.307	125.666	120.984	23.4322	23.8864	31.1122	-2.22	8.222e-62	13.24	13.32	13.26	10.9	10.9	11.28
ENSG00000147872	PLIN2	perilipin 2 [Source:HGNC Symbol;Acc:HGNC:248]	28.4514	26.443	28.8665	485.402	506.043	495.237	4.13	0	10.07	10	10.12	14.16	14.19	14.16
ENSG00000167772	ANGPTL4	angiopoietin like 4 [Source:HGNC Symbol;Acc:HGNC:16039]	0	0.049757	0.051979	0.458555	0.562038	0.553274	2.14	0.0006556	3.17	3.63	3.64	4.52	4.64	4.63
ENSG00000173391	OLR1	oxidized low density lipoprotein receptor 1 [Source:HGNC Symbol;Acc:HGNC:8133]	108.677	120.872	131.417	507.032	503.05	471.219	2.01	1.799e-230	11.26	11.44	11.55	13.49	13.45	13.36
ENSG00000175445	LPL	lipoprotein lipase [Source:HGNC Symbol;Acc:HGNC:6677]	1.06803	1.35248	1.03021	177.907	165.755	160.038	7.07	0	5.66	5.93	5.64	12.51	12.37	12.32
