# Supplementary material for: Perilipin 2–positive mononuclear phagocytes accumulate in the diabetic retina and promote PPARγ-dependent vasodegeneration
Source: J Clin Invest. 2023 Oct 2;133(19):e161348. doi: 10.1172/JCI161348 (PMC10702478; doi:10.1172/JCI161348)
Supplement: Supplemental table 9 [file jci-133-161348-s265.xlsx]

## Sheet: Feuil1
Antigen	Host	Clonality	Target	Dilution	Identification	Lot
Collagen IV	Goat	Polyclonal	Vessel basement membrane	1/400	(Bio-Rad Cat# 134001, RRID:AB_2082646)	153189
Serum albumin	Mouse	Monoclonal [15C7]	Probe for intravascular / extravascular plasma	1/100	(Abcam Cat# ab10241, RRID:AB_296978)	GR3197685-14
IBA1	Rabbit	Polyclonal	Monuclear phagocytes	1/100	(Wako Cat# 019-19741, RRID:AB_839504)	CAK1997
PLIN2	Mouse	Monoclonal [2C5A3]	Neutral lipid loaded cells	1/100	(Thermo Fisher Scientific Cat# MA5-24797, RRID:AB_2717270)	UG2806005
PLIN2	rabbit	polyclonal	Neutral lipid loaded cells	1/100	Proteintech Cat# 15294-1-AP, RRID : AB_2878122	105236
IBA1	goat	Polyclonal	Monuclear phagocytes	1/100	Abcam Cat# ab5076, RRID: AB_2224402	GR3409359-2
