# Supplementary material for: Perilipin 2–positive mononuclear phagocytes accumulate in the diabetic retina and promote PPARγ-dependent vasodegeneration
Source: J Clin Invest. 2023 Oct 2;133(19):e161348. doi: 10.1172/JCI161348 (PMC10702478; doi:10.1172/JCI161348)
Supplement: Supporting data values [file jci-133-161348-s266.xlsx]

## Sheet: 1H
total MP	PLin2 MP
7	2
3	1
3	1
20	6
18	5
4	0
10	0
20	4
3	1
14	7
4	0
12	4
16	1
15	4
5	0
5	0
16	4
8	0
7	0
7	2

## Sheet: 1I
28.5714
33.3333
33.3333
30
27.7778
20
33.3333
50
33.3333
6.25
37.5
25
28.5

## Sheet: 2A
BSA	PA
13.77	47.58
14.85	48.02
15.61	48.03

## Sheet: 2C
	BSA			PA
SFA	30.829	33.1494	35.7668	30.5285	30.5176	30.2482
MUFA	21.1942	21.4302	19.7914	20.5114	20.5503	20.6465
PUFA	37.8319	35.6036	35.3283	38.0843	37.8295	38.0989

## Sheet: 2D
	BSA				PA
n-6	31.1768	29.0512	28.585		31.5398	31.2488	31.5567
n-3	6.2029	5.90653	5.45153		6.14387	6.1574	6.13816

## Sheet: 2F
BSA	PA	PA-CH3
0.543317	14.1224	4.00679
0.488362	11.0404	6.94434
0.672114	8.28853	4.6231
2.29621	16.7818	4.6004

## Sheet: 3B-C
	PLIN2	PDK4	ACADVL	ANGPTL4	CXCL8
ND	1.71061	1.62031	1.11489	1.1761	0.573102
	1.43027	1.12662	2.24242	1.07567	0.689395
	1.11843	1.27483	0.893644	0.777833	0.139946
	0.891453	1.13347	0.783885	1.27404	0.341277
	0.427457	0.707027	0.93397	0.832847	0.700256
	0.798643	1.03887	0.764247	0.646427	0.298347
	0.946135	0.945941	0.657598	1.61182	1.03752
	0.663738	0.361535	0.488619	0.831672	4.78274
	1.17569	0.790907	0.899815	1.47725	0.786011
	0.837577	1.00049	1.22091	0.296355	0.651402
T2DM no DR	T2DM	T2DM		T2DM	T2DM
	1.1065	1.20687	1.57417	2.42693	0.988049
	1.59986	1.31686	1.23856	2.5269	1.35756
	3.01342	1.14965	2.15841	5.62804	7.15577
	2.99453	2.44094	2.17359	2.94997	0.904569
	2.4583	2.19067	1.39786	1.94363	0.658118
	1.83221	1.87244	1.0817	0.622563	0.258321
	1.99685	1.65652	1.1446	1.11968	0.687562
	2.87115	2.38824	1.42392	0.745717	0.416202
	0.784629	1.36155	1.06307	1.52763	0.463342
	1.58352	2.91191	1.30591	1.48518	0.461964
NPDR	2.092	2.25302	0.883926	3.57522	1.51963
	1.03695	0.93985	1.27342	0.378363	0.30951
	2.31395	2.87719	1.45654	2.2788	0.657699
	3.2694	2.38667	2.82168	4.59475	2.36783
	2.70396	2.21833	1.67727	0.593843	1.30834
	1.54508	1.77562	0.893255	1.21285	0.56747
	2.33199	0.963681	1.44983	2.60652	0.960002
	1.21003	1.75961	1.25428	1.3191	0.543074
	3.08949	3.15024	1.33945	2.71567	0.61374
	1.76294	1.22406	0.746994	2.89849	1.21064
PDR	2.92142	1.41333	0.791212	2.59063	1.98159
	1.72116	1.39134	0.979928	0.805306	0.838096
	2.07145	2.39962	1.29732	2.22991	0.672427
	1.58968	0.912091	1.13193	1.60213	0.593852
	1.40755	1.03343	0.837298	1.89238	0.621182
	1.10663	0.743401	0.818306	0.978419	0.728784
	2.10973	2.07982	1.48205	3.61469	0.785153

## Sheet: 3E
	BSA NG2.5	PA500 NG2.5	BSA NG5	PA500 NG5	BSA NG25	PA500 NG25
PLIN2	0.69119	10.0286	1.02696	15.5759	0.959572	17.2481
	0.55351	13.0486	1.02719	17.4262	0.525702	9.17927
	0.78938	8.05917	1.39177	14.5833	0.540018	11.0303
	0.55705	8.05932	0.554084	11.5324	0.348381	9.69759
PDK4	0	271.353	1.87182	467.229	6.75135	562.646
	0	368.963	0.0116672	373.399	1.1531	302.067
	1.39604	211.048	2.10775	312.843	0	289
	0.0633073	247.296	0.00875916	354.378	0.00825607	248
ACADVL	0.694283	4.14472	1.07	4.98746	1.06931	5.86635
	0.487656	4.29786	0.990513	4.19361	0.841637	3.8001
	0.77683	1.656	1.03978	4.80238	0.657314	4.33874
	0.460504	3.06838	0.536514	4.10187	0.26053	6.70237
CXCL8	0.491544	7.14873	1.01852	5.09316	1.17425	8.03465
	0.471854	8.96459	1.23863	7.01528	0.736673	6.12979
	0.757163	4.08362	0.987244	10.8392	0.539721	8.62695
	0.749793	5.49457	0.755603	5.87985	0.450578	5.21629

## Sheet: 4B
PLIN2
0.5	1.0574	1.04506	0.949203	1.10941	0.838929
5	1.04823	0.630876	0.890304	1.09741	0.828883
50	0.54071	0.641359	0.822672	0.669479	0.766314
100	1.60609	3.54193	2.24309	2.13064	3.09216
250	6.55979	4.11252	7.45566	6.75827	5.81246
500	9.89344	9.28742	11.5333	11.6187	9.36026
PDK4
0.05	2.03229	1.82856	0	1.13915	0
5	0	0	0	0	0
50	2.09439	2.29876	2.70247	2.23649	2.76804
100	28.4344	50.6869	53.8264	30.4749	40.5144
250	68.9975	75.2122	66.6601	80.4145	87.4467
500	71.8682	68.817	113.288	82.2807	70.6062
ACADVL
0.05	2.03229	1.82856	0	1.13915	0
5	0	0	0	0	0
50	2.09439	2.29876	2.70247	2.23649	2.76804
100	28.4344	50.6869	53.8264	30.4749	40.5144
250	68.9975	75.2122	66.6601	80.4145	87.4467
500	71.8682	68.817	113.288	82.2807	70.6062
ANGPTL4
0.5	0	0	0	0	0
5	0	0	0	0	0
50	0	0	0	0	0
100	0.894576	0.980125	0.899709	1.37881	0.846785
250	19.0533	3.22738	14.1409	16.7126	20.0043
500	47.522	24.5655	31.7812	34.5126	29.2411
CXCL8
0.5	1.2055	1.19735	0.872258	0.965591	0.759298
5	1.69009	0.256116	1.50857	2.13972	1.76535
50	0.485608	0.503743	0.624341	0.863928	1.92261
100	0.778778	1.10766	0.77595	1.38133	1.08119
250	4.14436	3.58948	4.6664	7.37512	3.94137
500	5.80338	7.34186	8.59476	8.25892	3.55445

## Sheet: 4D
PLIN2					CXCL8
48h NG/BSA --> NG/BSA	48h NG/PA-->NG/PA	48h NG/PA-->NG/BSA			48h NG/BSA --> NG/BSA	48h NG/PA-->NG/PA	48h NG/PA-->NG/BSA
1.01638	30.1662	5.76326			0.855199	7.10367	9.40897
0.634262	44.4723	7.26378			0.98637	10.8356	14.2555
0.950045	32.4111	5.12148			0.866625	10.2343	10.3778
1.14349	64.2961	4.17999			1.24435	10.7482	9.0299
1.25582		4.73619			1.04746		9.66313

[truncated: 22 more sheets: 4F, 5C, 5E, 5F, 6A, 6E, 6F, 6G, 6H, 6I, 6J, 6K, S2A, S2B, S3, S4A, S4B, S4C, S5A, S5B …]
